# Supplementary material for: Development and validation of a risk prediction model for diabetic kidney disease in patients with diabetic retinopathy
Source: Front Endocrinol (Lausanne). 2025 May 5;16:1499866. doi: 10.3389/fendo.2025.1499866 (PMC12086070; doi:10.3389/fendo.2025.1499866)
Supplement: Supplementary file 1 [file SupplementaryFile1.zip]

Archive with 39 entries (37 files):
- original data/
- original data/1.xlsx
- original data/2.xlsx
- original data/23LYB2027-30-50.xml
- original data/3.xlsx
- original data/4.xlsx
- original data/5.xlsx
- original data/6.xlsx
- original data/figure/
- original data/figure/rs1050646.jpeg
- original data/figure/rs11254238.jpeg
- original data/figure/rs11272049.jpeg
- original data/figure/rs11864909.jpeg
- original data/figure/rs12146493.jpeg
- original data/figure/rs12922822.jpeg
- original data/figure/rs13329952.jpeg
- original data/figure/rs141640975.jpeg
- original data/figure/rs1801239.jpeg
- original data/figure/rs1862416.jpeg
- original data/figure/rs2271462.jpeg
- original data/figure/rs2300290.jpeg
- original data/figure/rs34882080.jpeg
- original data/figure/rs3733989.jpeg
- original data/figure/rs3748299.jpeg
- original data/figure/rs4014195.jpeg
- original data/figure/rs4242220.jpeg
- original data/figure/rs45551835.jpeg
- original data/figure/rs45619139.jpeg
- original data/figure/rs522800.jpeg
- original data/figure/rs539606836.jpeg
- original data/figure/rs572663329.jpeg
- original data/figure/rs6488782.jpeg
- original data/figure/rs6591190.jpeg
- original data/figure/rs72831309.jpeg
- original data/figure/rs74375025.jpeg
- original data/figure/rs77924615.jpeg
- original data/figure/rs7918972.jpeg
- original data/figure/rs7956634.jpeg
- original data/figure/rs7976329.jpeg
