# Supplementary material for: Development and validation of a risk prediction model for diabetic kidney disease in patients with diabetic retinopathy
Source: Front Endocrinol (Lausanne). 2025 May 5;16:1499866. doi: 10.3389/fendo.2025.1499866 (PMC12086070; doi:10.3389/fendo.2025.1499866)
Supplement: Supplementary file 1 [file SupplementaryFile1.zip › original data/1.xlsx]

## Sheet: AP5B1
Functional regional SNP	rs number	Region	MAF IN CHB	SNP Function Prediction	LD	R2	Reference
AP5B1	rs6591190	promoter	0.422	TFBS
	rs2508301	3'UTR	0.359	--
	rs522800	3'UTR	0.359	miRNA binding site	rs2508301	R2=1
	rs610037	Exon-synonymous	0.359	--	rs2508301	R2=1	Genome-wide association study identifies three novel susceptibility loci for severe Acne vulgaris	We observed three SNPs (rs478304, rs610037 and rs72922786) with genome-wide significance at the 11q13.1 locus.
	rs12146493	Exon-missense	0.34	nsSNP
	rs489574	3'UTR	0.272	--
	rs12362011	Exon-missense	0.257	nsSNP
	rs76925283	5'UTR	0.121	--
	rs10896043	3'UTR	0.087	miRNA binding site
	rs494003	3'UTR	0.087	--	rs10896043	R2=1	Confirmation of five novel susceptibility loci for systemic lupus erythematosus (SLE) and integrated network analysis of 82 SLE susceptibility loci	Recently, Morris et al. (5) identified rs494003 as an SLE susceptibility locus tagging RNASEH2C; we localized the strongest signal to rs1308020, 9.1 kb 5' of RNASEH2C and 44.7 kb from rs494003.
Valiadated Hot SNP	rs number	Region	MAF IN CHB	SNP Function Prediction	LD	R2	Reference
AP5B1	none
Valiadated Hot SNP	rs number	Region	MAF IN CHB	SNP Function Prediction	LD	R2	Reference
RERG/LOC124902887	rs7956634	intron	0.277	--			Sickle cell trait and targeted genomic variants in chronic kidney disease an African cohort	Only three targeted SNPs (3/29) previously associated with CKD in GWAS among African Americans, European and Asian population, were significantly associated with CKD among this group of Cameroonians (KBTBD2 rs3750082, PTPRO rs7956634 and LPR2 rs4667594 with p values of 0.02335, 0.0408 and 0.0398).
Intergenic	rs4014195	--	0.21	--			Rare mutations associating with serum creatinine and chronic kidney disease	Another SNP, rs4014195, located near RNASEH2C and 200 kb upstream of rs34400381 (r2 = 0.015), has been reported to associate with kidney function (12) (reported P = 1 × 10−7), but did not replicate in their follow-up (reported P = 0.14). In our samples, rs4014195 associates with SCr and CKD (P = 4.1 × 10−5 and 6.7 × 10−10, respectively; Supplementary Material, Table S6).

## Sheet: WDR72
Functional regional SNP	rs number	Region	MAF IN CHB	SNP Function Prediction	LD	R2	Reference
WDR72	rs17730281	Exon-missense	0.49	nsSNP
	rs12594072	promoter	0.471	TFBS
	rs690656	5'UTR	0.447	TFBS
	rs7175105	3'UTR	0.437	miRNA binding site
	rs12441865	promoter	0.388	TFBS
	rs8041208	3'UTR	0.354	miRNA binding site			Whole Exome Sequencing Identifies genetic variants in Chinese Han pregnant women with Venous thromboembolism-a case control study	Fourteen low frequency variants had a minor allele frequency (MAF) of less than 1%. Logistic analysis revealed that rs7099478 (GRK5), rs8041208 (WDR72), rs17215792 (KLF7), rs13035688 (KLF7), rs6725221 (KLF7), and rs3214417 (KLF7) were associated with an increased risk of developing VTE (P < 0.05, OR > 1).
	rs5812689	3'UTR	0.34	--
	rs7182198	3'UTR	0.296	miRNA binding site
	rs551225	Exon-missense	0.189	Splicing (ESE or ESS)；nsSNP			Sequence variants associating with urinary biomarkers	At 15q21, we observed a signal consisting of 76 highly correlated variants (r2 > 0.8 to leading variant) associating with urine pH. The signal is represented by the common missense variant rs551225[A] (MAF = 45.2%, Pro306Leu) in WDR72 (OR (95% CI) = 1.08 (1.06, 1.10), P = 6.5 × 10-13) that associates with low urine pH.
	rs6416452	Exon-synonymous	0.189	Splicing (ESE or ESS)	rs551225	R2=1
	rs72745124	3'UTR	0.102	--
	rs72745122	3'UTR	0.087	miRNA binding site
	rs7181293	3'UTR	0.083	miRNA binding site
	rs74015392	3'UTR	0.083	--
	rs181220553	3'UTR	0.078	--
	rs4633660	3'UTR	0.078	Splicing (ESE or ESS)；miRNA binding site	rs181220553	R2=1
	rs3088091	3'UTR	0.073	miRNA binding site
	rs3206108	3'UTR	0.073	miRNA binding site	rs3088091	R2=1
	rs7163264	Exon-missense	0.062	--
	rs7164808	Exon-synonymous	0.062	--
Valiadated Hot SNP	rs number	Region	MAF IN CHB	SNP Function Prediction	LD	R2	Reference
WDR72	rs491567	intron	0.437	--			Sequence variants associating with urinary biomarkers	We note that rs551225 is moderately correlated (r2 = 0.25) with rs491567, a variant reported to associate with serum creatinine (28).
	rs11070992	intron	0.364	--			Genome-wide association study for proliferative diabetic retinopathy in Africans	At WDR72 the most strongly associated SNPs were rs12906891 (MAF = 0.071; p = 9.68 × 10-10; OR = 1.46, 95% CI [1.30,1.64]) and rs11070992 (MAF = 0.14; p = 4.23 × 10−8; OR = 1.28, 95%CI [1.17–1.40]). rs11070992 replicated in African Americans (p = 0.04). Variants in this gene have been associated with diabetic retinopathy, glycemic control, revascularization, and kidney disease.
	rs12906891	intron	0.33	--			Genome-wide association study for proliferative diabetic retinopathy in Africans	At WDR72 the most strongly associated SNPs were rs12906891 (MAF = 0.071; p = 9.68 × 10-10; OR = 1.46, 95% CI [1.30,1.64]) and rs11070992 (MAF = 0.14; p = 4.23 × 10−8; OR = 1.28, 95%CI [1.17–1.40]). rs11070992 replicated in African Americans (p = 0.04). Variants in this gene have been associated with diabetic retinopathy, glycemic control, revascularization, and kidney disease.
	rs9672398	intron	0.316	--			Meta-GWAS Reveals Novel Genetic Variants Associated with Urinary Excretion of Uromodulin	These analyses revealed that rs9672398 in WDR72 (index SNP for uUCR) was significantly associated with eGFR and plasma creatinine, but not with urinary creatinine levels, whereas the rs8067385 SNP in KRT40 (index for uUMOD) was not associated with any trait related to creatinine (Table 7).
	rs578595	intron	0.189	--	rs551225	R2=1	A Genetic Polymorphism in the WDR72 Gene is Associated With Calcium Nephrolithiasis in the Chinese Han Population	rs578595 at WDR72 was significantly associated with calcium nephrolithiasis in Chinese Han population (p < 0.001, OR = 0.617).

## Sheet: TENM2
Functional regional SNP	rs number	Region	MAF IN CHB	SNP Function Prediction	LD	R2	Reference
TENM2	rs11272049	promoter	0.49	--
	rs11275788	promoter	0.49	--	rs11272049	R2=1
	rs61343026	promoter	0.485	--
	rs2161301	promoter	0.471	--
	rs370569764	promoter	0.471	--
	rs147060072	promoter	0.456	--
	rs891933	promoter	0.456	--
	rs891932	promoter	0.451	--
	rs3101754	promoter	0.437	--
	rs1363560	Exon-synonymous	0.432	--
	rs2161300	promoter	0.408	--
	rs149621688	promoter	0.383	--
	rs4242221	promoter	0.379	--
	rs13355678	promoter	0.374	--
	rs10672019	promoter	0.369	--
	rs66716755	promoter	0.369	--
	rs55786063	promoter	0.364	--
	rs62388807	promoter	0.345	--
	rs3733989	3'UTR	0.243	miRNA binding site
	rs3733988	Exon-synonymous	0.228	--
	rs72824988	Exon-synonymous	0.209	--
	rs149310542	promoter	0.175	--
	rs10063510	5'UTR	0.121	--
	rs279385	promoter	0.092	--
	rs73391717	Exon-synonymous	0.063	--
	rs2609854	promoter	0.058	--
	rs57436387	promoter	0.053	--
Valiadated Hot SNP	rs number	Region	MAF IN CHB	SNP Function Prediction	LD	R2	Reference
TENM2	rs4242220	intron	0.282	--			Genomewide association study on chronic periodontitis in Korean population: results from the Yangpyeong health cohort	Associations of three SNPs suggested TENM2 (rs4242220) and LDLRAD4 (rs12969041, rs2027756) as putative risk genes of chronic periodontitis (p-values <1 × 10−5).
	rs10475852	intron	0.141	--			A single nucleotide variant on chromosome 5 residing within TENM2 distinguishes patients with basal-like human breast cancer.	We identified a single nucleotide polymorphism, rs10475852, residing within TENM2, as among the most significant genetic differences in the tumors of patients with basal-like breast cancer.
	rs1862416	intron	0.102	--			Expanding the genetic architecture of nicotine dependence and its shared genetics with multiple traits	We observe five genome-wide significant loci, including previously unreported loci MAGI2/GNAI1 (rs2714700) and TENM2 (rs1862416), and extend loci reported for other smoking traits to nicotine dependence. Using the heaviness of smoking index from UK Biobank (N = 33,791), rs2714700 is consistently associated; rs1862416 is not associated, likely reflecting nicotine dependence features not captured b…
	rs72831309	intron	0	--			Genome-wide meta-analysis and omics integration identifies novel genes associated with diabetic kidney disease	The meta-analysis identified a novel intronic variant (rs72831309) in the TENM2 gene associated with a lower risk of the combined chronic kidney disease (eGFR<60 ml/min per 1.73 m2) and DKD (microalbuminuria or worse) phenotype (p=9.8×10−9; although not withstanding correction for multiple testing, p>9.3×10−9).

## Sheet: CUBN
Functional regional SNP	rs number	Region	MAF IN CHB	SNP Function Prediction	LD	R2	Reference
CUBN	rs1801234	Exon-synonymous	0.495	--
	rs703064	Exon-synonymous	0.456	Splicing (ESE or ESS)；Splicing (abolish domain)；
	rs780815	3'UTR	0.451	--
	rs1801229	Exon-synonymous	0.442	Splicing (ESE or ESS)；Splicing (abolish domain)；			Étude des polymorphismes génétiques des patients porteurs de fentes labio-maxillo-palatines en lien avec le métabolisme des folates	Résultats : En analyse univariée chez les mères en modèle additif, rs2124459 CBS, rs35789560 FPGS, rs234709 CBS, rs4816 PCMT1, rs737865 COMT, rs4820889 TCN2, rs13043752 AHCY, rs2168781 SHMT1 et rs1801229 CUBN sont associés au risque primaire de fentes.
	rs1801231	Exon-missense	0.442	Splicing (ESE or ESS)；Splicing (abolish domain)；nsSNP	rs1801229	R2=1	Genetic epidemiology of homocysteine and related diseases	We found that for serum folate a combination containing rs1801133 in MTHFR, rs1801394 in MTRR, rs1801231 in CUBN, and rs1801198 in TCN2, all involved in the remethylation pathway, was most strongly associated; the sum_x0002_statistic almost reached statistical significance after correction for all performed tests (p=0.06597).
	rs1801225	Exon-synonymous	0.432	Splicing (ESE or ESS)；Splicing (abolish domain)；
	rs780636	3'UTR	0.379	miRNA binding site
	rs1801224	Exon-missense	0.33	Splicing (ESE or ESS)；nsSNP			Association between CUBN gene variants, type 2 diabetes and vitamin D concentrations in an elderly Greek population	Permutation analysis associated rs11254375_G/T (pemp = 0.00049, OR = 1.482), rs6602175_G/T (pemp = 0.016, OR = 0.822), rs1801224_G/T (pemp = 0.025, OR = 0.830), rs4366393_A/G (pemp = 0.028, OR = 0.829) and rs7071576_A/G (pemp = 0.04, OR = 1.219) with T2DM.
	rs1801241	Exon-synonymous	0.296	--
	rs780635	3'UTR	0.248	miRNA binding site
	rs7923464	promoter	0.233	--
	rs12571671	Exon-synonymous	0.218	Splicing (ESE or ESS)；Splicing (abolish domain)；
	rs1801223	Exon-synonymous	0.218	Splicing (ESE or ESS)
	rs2271462	Exon-missense	0.209	Splicing (ESE or ESS)；nsSNP			Urinary metabolites along with common and rare genetic variations are associated with incident chronic kidney disease	rs2271462, a nonsynonymous variant in CUBN, was associated with lower levels of the purine nucleosides: guanosine, adenosine, and xanthosine.
	rs2271468	Exon-synonymous	0.209	Splicing (ESE or ESS)；Splicing (abolish domain)；	rs2271462	R2=1
	rs2356590	Exon-missense	0.209	Splicing (ESE or ESS)；Splicing (abolish domain)；nsSNP	rs2271462	R2=1
	rs1801222	Exon-missense	0.155	Splicing (ESE or ESS)；Splicing (abolish domain)；nsSNP			The association of megalin and cubilin genetic variants with serum levels of 25-hydroxvitamin D and the incidence of acute coronary syndrome in Egyptians: A case control study	The megalin rs4668123 CC, cubilin rs1801222 GG and cubilin rs12766939 GG + GA genotypes are associated with a higher ACS incidence and can be considered risk factors, according to Chi-squared test (P = 0.0003, 0.0442, 0.013 respectively).
	rs1801232	Exon-missense	0.141	nsSNP			Analysis of potential protein-modifying variants in 9000 endometriosis patients and 150000 controls of European ancestry	Results in the discovery sample identified significant evidence for association with coding variants in single-variant (rs1801232-CUBN) and gene-level (CIITA and PARP4) meta-analyses, but these did not survive replication.
	rs3740168	Exon-missense	0.121	Splicing (ESE or ESS)；nsSNP
	rs780816	3'UTR	0.117	--
	rs3740165	Exon-synonymous	0.112	Splicing (ESE or ESS)			Vitamin D pathway gene variation rs3740165 is associated with serological uric acid levels in healthy Chinese women	One single nucleotide polymorphism in the CUBN gene (rs3740165) was identified as being significantly associated with serum UA levels in the group aged over 50 years.
Valiadated Hot SNP	rs number	Region	MAF IN CHB	SNP Function Prediction	LD	R2	Reference
CUBN	rs3914238	intron	0.49	--			Variants in SNAI1, AMDHD1 and CUBN in vitamin D pathway genes are associated with breast cancer risk: a large-scale analysis of 14 GWASs in the DRIVE study	In stepwise logistic regression analysis, with adjustment for age, principal components and previously published SNPs in the same study populations, we identified three independent SNPs (SNAI1 rs1047920 C>T, AMDHD1 rs11826 C>T and CUBN rs3914238 C>T) to be associated with BC risk (P = 0.0014, 0.0020 and 0.0022, respectively).
	rs7893395	intron	0.447	--			Common genetic variation in multiple metabolic pathways influences susceptibility to low HDL-cholesterol and coronary heart disease[S]	After adjustment for multiple testing within each gene, single-nucleotide polymorphisms (SNP) significantly associated with case status were identified in the genes encoding LIPC (rs4775065, P < 0.0001); CETP (rs5882, P = 0.0002); RXRA (rs11185660, P = 0.0021); ABCA1 (rs2249891, P = 0.0126); ABCC6 (rs150468, P = 0.0206; rs212077, P = 0.0443); CUBN (rs7893395, P = 0.0246); APOA2 (rs3813627, P = 0.…
	rs4366393	intron	0.437	--			Association between CUBN gene variants, type 2 diabetes and vitamin D concentrations in an elderly Greek population	Permutation analysis associated rs11254375_G/T (pemp = 0.00049, OR = 1.482), rs6602175_G/T (pemp = 0.016, OR = 0.822), rs1801224_G/T (pemp = 0.025, OR = 0.830), rs4366393_A/G (pemp = 0.028, OR = 0.829) and rs7071576_A/G (pemp = 0.04, OR = 1.219) with T2DM.
	rs1810205	intron	0.383	--			Vitamin D Metabolic Pathway Genes and Pancreatic Cancer Risk	SNPs near the VDR (rs2239186), LRP2 (rs4668123), CYP24A1 (rs2762932), GC (rs2282679), and CUBN (rs1810205) genes were the top SNPs associated with pancreatic cancer (p-values 0.008–0.037), but none were statistically significant after adjusting for multiple comparisons.
	rs7918972	intron	0.374	--			CUBN as a Novel Locus for End-Stage Renal Disease: Insights from Renal Transplantation	Thus, we identified CUBN rs7918972 as a novel risk variant for renal function loss in two independent settings: ESRD in native kidneys and GF in transplanted kidneys.
	rs6602175	intron	0.33	--			Association between CUBN gene variants, type 2 diabetes and vitamin D concentrations in an elderly Greek population	Permutation analysis associated rs11254375_G/T (pemp = 0.00049, OR = 1.482), rs6602175_G/T (pemp = 0.016, OR = 0.822), rs1801224_G/T (pemp = 0.025, OR = 0.830), rs4366393_A/G (pemp = 0.028, OR = 0.829) and rs7071576_A/G (pemp = 0.04, OR = 1.219) with T2DM.
	rs10904831	intron	0.301	--			CUBN and NEBL common variants in the chromosome 10p13 linkage region are associated with multibacillary leprosy in Vietnam	In the combined sample, the C allele (frequency 0.26) at CUBN SNP rs10904831 showed association [p = 1 × 10−5; OR 0.52 (0.38–0.7)] with MB leprosy only.
	rs7906242	intron	0.218	--			Clinical relevance of vitamin B12 level and vitamin B12 metabolic gene variation in pulmonary tuberculosis	In CUBN, rs7906242 GG genotype, G allele, rs10904861 TT genotype, and T allele were significantly related to the decreased frequency of sputum smear-positive, and rs10904861 variant affected the occurrence of drug resistance in PTB patients. In addition, the increased frequency of CUBN rs1801222 AA genotype was significantly associated with leukopenia.
	rs780807	intron	0.209	--			Vitamin B12 Transport Genes and Nonsyndromic Cleft Lip With or Without Cleft Palate in Chile	After multiple comparison corrections, only rs780807 in CUBN remains associated with NSCL/P at dominant model (OR 0.564, p-value = 0.0006, q-value = 0.0450).
	rs11254375	intron	0.17	--			Association between CUBN gene variants, type 2 diabetes and vitamin D concentrations in an elderly Greek population	Permutation analysis associated rs11254375_G/T (pemp = 0.00049, OR = 1.482), rs6602175_G/T (pemp = 0.016, OR = 0.822), rs1801224_G/T (pemp = 0.025, OR = 0.830), rs4366393_A/G (pemp = 0.028, OR = 0.829) and rs7071576_A/G (pemp = 0.04, OR = 1.219) with T2DM.
	rs10904861	intron	0.15	--			Clinical relevance of vitamin B12 level and vitamin B12 metabolic gene variation in pulmonary tuberculosis	In CUBN, rs7906242 GG genotype, G allele, rs10904861 TT genotype, and T allele were significantly related to the decreased frequency of sputum smear-positive, and rs10904861 variant affected the occurrence of drug resistance in PTB patients. In addition, the increased frequency of CUBN rs1801222 AA genotype was significantly associated with leukopenia.
	rs11254238	intron	0.15	--
	rs2291521	intron	0.15	--	rs10904861	R2=1	A study of associations between CUBN, HNF1A, and LIPC gene polymorphisms and coronary artery disease	The CUBN rs2291521GA, HNF1A rs55783344CT, and LIPC rs17269397AA genotypes in conjunction with abnormally elevated cholesterol levels increase the risk of developing CAD.
	rs10904850	intron	0.141	--			Associations between Single Nucleotide Polymorphisms in Iron-Related Genes and Iron Status in Multiethnic Populations	SNP rs10904850 in the CUBN gene on 10p13 was associated with serum iron in African Americans (P = 1.0×10−5).
	rs7071576	intron	0.141	--	rs10904850	R2=1	Association between CUBN gene variants, type 2 diabetes and vitamin D concentrations in an elderly Greek population	Permutation analysis associated rs11254375_G/T (pemp = 0.00049, OR = 1.482), rs6602175_G/T (pemp = 0.016, OR = 0.822), rs1801224_G/T (pemp = 0.025, OR = 0.830), rs4366393_A/G (pemp = 0.028, OR = 0.829) and rs7071576_A/G (pemp = 0.04, OR = 1.219) with T2DM.
	rs74375025	intron	0.13	--			Sequence variants associating with urinary biomarkers	The second proteinuria signal is represented by the common intronic variant rs74375025[A] (MAF = 11.9%) in CUBN at 10p13 (OR (95% CI) = 1.12 (1.09,1.15), P = 3.3 × 10-15). The SNP rs74375025 is correlated (r2 = 0.85) with rs1801239, a missense variant (Ile2984Val) in CUBN reported to associate with alteration in urine albumin-to-creatinine ratio (ACR) (21).

## Sheet: PTPRO
Functional regional SNP	rs number	Region	MAF IN CHB	SNP Function Prediction	LD	R2	Reference
PTPRO	rs563284721	3'UTR	0.413	--
	rs3748299	Exon-synonymous	0.34	Splicing (ESE or ESS)
	rs146320209	3'UTR	0.313	--
	rs767494561	3'UTR	0.313	--
	rs755894712	3'UTR	0.311	--
	rs1024843	3'UTR	0.214	--			The first genome-wide association study identifying new susceptibility loci for obstetric antiphospholipid syndrome	A Manhattan plot of the GWAS showed that one SNP located in the TSHR region (rs2288493: odds ratio (OR)=6.18, 95% confidence interval (CI)=2.95–12.95, P=7.85E-08, under a recessive model) reached the experiment-wide significance threshold (Figure 1). The GWAS for APS revealed SNPs from TSHR (chromosome 14, rs2288493 and rs17630128), SYCP2L (chromosome 6, rs1225763 and rs1225731), HLA-DRA (chromos…
	rs11056569	3'UTR	0.214	--	rs1024843	R2=1
	rs12427052	3'UTR	0.214	--	rs1024843	R2=1
	rs17222089	3'UTR	0.214	--	rs1024843	R2=1	Genome-wide study identifies PTPRO and WDR72 and FOXQ1-SUMO1P1 interaction associated with neurocognitive function	Three intronic SNPs in PTPRO were associated with learning and memory (CVLT-II LDFR) (rs17222089, p = 1.55 × 10−8; rs11056571, p = 1.68 × 10−8; and rs2300290, p = 1.09 × 10−8).
	rs2300288	3'UTR	0.214	--	rs1024843	R2=1
	rs6488784	3'UTR	0.214	--	rs1024843	R2=1
	rs10846209	promoter	0.184	--
	rs1024842	3'UTR	0.175	--
	rs10846213	3'UTR	0.175	--	rs1024842	R2=1
	rs11056563	3'UTR	0.175	--	rs1024842	R2=1
	rs11056564	3'UTR	0.175	--	rs1024842	R2=1
	rs11056565	3'UTR	0.175	--	rs1024842	R2=1
	rs11056566	3'UTR	0.175	--	rs1024842	R2=1
	rs11056567	3'UTR	0.175	--	rs1024842	R2=1
	rs11056568	3'UTR	0.175	--	rs1024842	R2=1
	rs11056570	3'UTR	0.175	--	rs1024842	R2=1
	rs11056571	3'UTR	0.175	--	rs1024842	R2=1	Genome-wide study identifies PTPRO and WDR72 and FOXQ1-SUMO1P1 interaction associated with neurocognitive function	Three intronic SNPs in PTPRO were associated with learning and memory (CVLT-II LDFR) (rs17222089, p = 1.55 × 10−8; rs11056571, p = 1.68 × 10−8; and rs2300290, p = 1.09 × 10−8).
	rs150410505	3'UTR	0.175	--
	rs17222103	3'UTR	0.175	--	rs1024842	R2=1
	rs2300287	3'UTR	0.175	--	rs1024842	R2=1
	rs3216544	3'UTR	0.175	--	rs1024842	R2=1
	rs59879086	3'UTR	0.175	--	rs1024842	R2=1
	rs6488782	Exon-synonymous	0.136	Splicing (ESE or ESS)
	rs1870695	promoter	0.131	--	rs56017619	R2=1
	rs56017619	promoter	0.131	--
	rs56195914	promoter	0.131	--	rs56017619	R2=1
	rs73057219	promoter	0.131	--	rs56017619	R2=1
	rs73057238	promoter	0.131	--	rs56017619	R2=1
	rs73057240	promoter	0.131	--	rs56017619	R2=1
	rs1050646	Exon-synonymous	0.117	Splicing (ESE or ESS)
	rs73308736	promoter	0.087	--
	rs552264784	promoter	0.073	--
Valiadated Hot SNP	rs number	Region	MAF IN CHB	SNP Function Prediction	LD	R2	Reference
PTPRO	rs7976329	intron	0.257	--			Genome-wide association study biomarkers in T-cell mediated rejection: selective effect according to the Banff classification	Our study shows that the increased risk of TCMR related to polymorphisms PTPRO-rs7976329 and CCDC67-rs10765602 previously reported in a GWAS was replicated only in homozygous patients who presented TCMR Banff grade < II and for the minor allele of either polymorphism.
	rs2300290	intron	0.18	--			Genome-wide study identifies PTPRO and WDR72 and FOXQ1-SUMO1P1 interaction associated with neurocognitive function	Three intronic SNPs in PTPRO were associated with learning and memory (CVLT-II LDFR) (rs17222089, p = 1.55 × 10−8; rs11056571, p = 1.68 × 10−8; and rs2300290, p = 1.09 × 10−8).

## Sheet: Supplementary information
GENE	Rs Number	CHR	MAF IN CHB	SNP Function Prediction	NCBI GENE
CUBN	rs141640975	10:16950012	0	--
CUBN	rs1801239	10:16877053	0.167	nsSNP
CUBN	rs45551835	10:16890385	0.169	Splicing (ESE or ESS)；Splicing (abolish domain)；nsSNP
CUBN	rs45619139	10:16898847	0.206	--
CUBN	rs539606836	10:16963744	0	--
CUBN	rs572663329	10:16983128	0.017	--
PTPRO	rs7956634	12:15168260	0.277	--	RERG、LOC124902887
UMOD	rs11864909	16:20389517	0.194	--	PDILT
UMOD	rs12922822	16:20356323	0.01	TFBS
UMOD	rs13329952	16:20355185	0.102	TFBS
UMOD	rs34882080	16:20350119	0.01	--
UMOD	rs77924615	16:20381010	0.204	--	PDILT
