# Supplementary material for: Development and validation of a risk prediction model for diabetic kidney disease in patients with diabetic retinopathy
Source: Front Endocrinol (Lausanne). 2025 May 5;16:1499866. doi: 10.3389/fendo.2025.1499866 (PMC12086070; doi:10.3389/fendo.2025.1499866)
Supplement: Supplementary file 1 [file SupplementaryFile1.zip › original data/2.xlsx]

## Sheet: primer-BMSW20231120LYB2027
WELL	TERM	SNP_ID	2nd-PCRP	1st-PCRP	AMP_LEN	UP_CONF	MP_CONF	Tm(NN)	PcGC	PWARN	UEP_DIR	UEP_MASS	UEP_SEQ	EXT1_CALL	EXT1_MASS	EXT1_SEQ	EXT2_CALL	EXT2_MASS	EXT2_SEQ	EXT3_CALL	EXT3_MASS	EXT3_SEQ	EXT4_CALL	EXT4_MASS	EXT4_SEQ
W1	iPLEX	rs6591190	ACGTTGGATGACCCACTCCCCTCCGCCTTT	ACGTTGGATGGCTGACTAACTGTCCCGCC	101	77.5	70.2	53.3	73.3	D	R	4415.9	CCGCCTTTCCTGCCC	G	4663.1	CCGCCTTTCCTGCCCC	C	4703.1	CCGCCTTTCCTGCCCG
W1	iPLEX	rs12922822	ACGTTGGATGCCACATGATCTAGTCTAGGC	ACGTTGGATGATTCAGGACACGGTGTAAGG	120	98.4	70.2	54.8	73.3		F	4522.9	GGCAGCCCCCCGTAA	C	4770.1	GGCAGCCCCCCGTAAC	T	4850	GGCAGCCCCCCGTAAT
W1	iPLEX	rs11254238	ACGTTGGATGAATCAGCATTTCCGCATGTC	ACGTTGGATGTCGACGCTTCTTACGGAAAC	92	98.3	70.2	50.3	66.7	Ds	R	4609	CGCATGTCAGGCTGG	C	4896.2	CGCATGTCAGGCTGGG	A	4936.1	CGCATGTCAGGCTGGT
W1	iPLEX	rs2300290	ACGTTGGATGGGTGTGGATGATATGGTTGG	ACGTTGGATGCGAGATGAACTAGTGCAGAC	90	99.6	70.2	45.3	56.3	d	F	5004.3	GAGAGGCTGAGAAGAC	A	5275.5	GAGAGGCTGAGAAGACA	G	5291.5	GAGAGGCTGAGAAGACG
W1	iPLEX	rs11864909	ACGTTGGATGTTGTGGTGGATGGTTTGGTG	ACGTTGGATGCAATGTCAGGAACCCCAAAG	99	100	70.2	46.8	52.9	D	R	5081.3	CCCTTTCATCAGTAGCC	T	5352.5	CCCTTTCATCAGTAGCCA	C	5368.5	CCCTTTCATCAGTAGCCG
W1	iPLEX	rs7918972	ACGTTGGATGACTCCACAGGTGATTCTGAC	ACGTTGGATGAGCATGAGTGCCATCTGGTG	106	98.4	70.2	49.5	52.9	D	F	5232.4	CGCAGGGCTGATTTTTG	G	5519.6	CGCAGGGCTGATTTTTGG	T	5559.5	CGCAGGGCTGATTTTTGT
W1	iPLEX	rs11272049	ACGTTGGATGAGACAGAAAGAGAGACGTGG	ACGTTGGATGGAAAACAGACTCAGGGAAGC	115	99.1	70.2	45.7	38.9		R	5415.5	ATTGCCCTTTCTAGCTAT	G	5662.7	ATTGCCCTTTCTAGCTATC	A	5742.6	ATTGCCCTTTCTAGCTATT
W1	iPLEX	rs1801239	ACGTTGGATGCACACACAGTAGCAAATGGG	ACGTTGGATGTGACGGGAAGCTGTGTCAAC	101	98.6	70.2	46.2	44.4	D	F	5458.6	CGCTGTAACCTCTGATAA	C	5705.8	CGCTGTAACCTCTGATAAC	T	5785.7	CGCTGTAACCTCTGATAAT
W1	iPLEX	rs2271462	ACGTTGGATGATCGTTGGACATACCCTGTG	ACGTTGGATGCATAAATGTGGCCTGGAAGC	98	100	70.2	47	60	Dsh	R	5595.6	gagGATGGTTCTGGCAGC	T	5866.8	gagGATGGTTCTGGCAGCA	C	5882.8	gagGATGGTTCTGGCAGCG
W1	iPLEX	rs13329952	ACGTTGGATGAGCTCTTCCTCTCCCTTCAG	ACGTTGGATGTTATGGCCACTGACAACTTG	111	96.7	70.2	53.5	58.8	D	F	5816.8	ttAGTGTGGTGTGTCCCCT	C	6064	ttAGTGTGGTGTGTCCCCTC	T	6143.9	ttAGTGTGGTGTGTCCCCTT
W1	iPLEX	rs45551835	ACGTTGGATGACACATTCACTGCCGTCTTC	ACGTTGGATGTAGGGCTACTTACGGCTAAC	102	100	70.2	48.3	66.7	D	R	5980.9	cccctCTCAGGGCTTCTCCG	G	6228.1	cccctCTCAGGGCTTCTCCGC	A	6308	cccctCTCAGGGCTTCTCCGT
W1	iPLEX	rs34882080	ACGTTGGATGTGCGGTGTCCTGGTTAAAAG	ACGTTGGATGTAAGCCCCTTACTCCTTTGG	112	99.4	70.2	46.3	35	D	R	6100	CCTGGTTAAAAGCACATATT	G	6347.2	CCTGGTTAAAAGCACATATTC	A	6427.1	CCTGGTTAAAAGCACATATTT
W1	iPLEX	rs6488782	ACGTTGGATGTACAAGCAGTTACTGAGAGG	ACGTTGGATGTGCAGGTAACACGCAATGTC	101	98.6	70.2	45.8	40	D	R	6196	ACTGAGAGGTTATAGATGTC	C	6483.3	ACTGAGAGGTTATAGATGTCG	A	6523.1	ACTGAGAGGTTATAGATGTCT
W1	iPLEX	rs77924615	ACGTTGGATGAGTGCTGGTCCTAGTCAATC	ACGTTGGATGCTTTGGTGCTTGGCTCTGTG	103	98.5	70.2	46.6	30	d	R	6388.2	aAATCATTGACATTGCATTCA	G	6635.4	aAATCATTGACATTGCATTCAC	A	6715.3	aAATCATTGACATTGCATTCAT
W1	iPLEX	rs3733989	ACGTTGGATGAAACGAATAAGCAAAGAAG	ACGTTGGATGGCCTTCTTTCTTATCTTCGC	110	78	70.2	48.1	47.1	Dh	F	6596.3	cccccAAACAAACACACGGACC	A	6867.5	cccccAAACAAACACACGGACCA	G	6883.5	cccccAAACAAACACACGGACCG
W1	iPLEX	rs72831309	ACGTTGGATGGCCTGACACATAGTCAACAC	ACGTTGGATGACCTCCTTGTTTAGTAATGC	111	93.9	70.2	46.1	31.8	D	R	6668.4	CATAGTCAACACTATTTTCTGA	G	6915.6	CATAGTCAACACTATTTTCTGAC	A	6995.5	CATAGTCAACACTATTTTCTGAT
W1	iPLEX	rs1862416	ACGTTGGATGTTAAATTTGCCTGCCTCTAC	ACGTTGGATGCTTTCTACCTAGAGACTTAGC	111	88.8	70.2	45.5	44.4	D	F	6789.4	aatgGAACTTCTTATTGCAGGG	C	7036.6	aatgGAACTTCTTATTGCAGGGC	T	7116.5	aatgGAACTTCTTATTGCAGGGT
W1	iPLEX	rs74375025	ACGTTGGATGAAAGTCACATGCCGGGAAAC	ACGTTGGATGAAAACGAACCCCAGGAACAG	109	99.7	70.2	45.2	36.8	D	F	6798.4	ggaTGTAACACAGAGTCTAGTT	A	7069.7	ggaTGTAACACAGAGTCTAGTTA	G	7085.7	ggaTGTAACACAGAGTCTAGTTG
W1	iPLEX	rs7976329	ACGTTGGATGGGCTATGTATAGCAAAACCTC	ACGTTGGATGCCATGGTGCATTTGCCAAAC	120	93	70.2	45.5	26.1		F	6947.6	TCATGTTATACACCTTACATTTA	C	7194.7	TCATGTTATACACCTTACATTTAC	T	7274.6	TCATGTTATACACCTTACATTTAT
W1	iPLEX	rs45619139	ACGTTGGATGGCCTGGATTCCTTGGATGAA	ACGTTGGATGTCCCTTTAGGATCTATTAG	120	85.4	70.2	46.9	36.8	d	R	7307.8	ccacaAAAGTGAGAAACCTCAACT	G	7555	ccacaAAAGTGAGAAACCTCAACTC	C	7595	ccacaAAAGTGAGAAACCTCAACTG
W1	iPLEX	rs572663329	ACGTTGGATGGGGTCATAGAGAAGACATTG	ACGTTGGATGTCGGATATAGTACAGTTAC	105	86.6	70.2	48.9	29.2	d	R	7383.8	AAGACATTGAACTAACAGGTATTT	G	7631	AAGACATTGAACTAACAGGTATTTC	C	7671.1	AAGACATTGAACTAACAGGTATTTG
W1	iPLEX	rs141640975	ACGTTGGATGAAATTTTGGATGGCGGCCAC	ACGTTGGATGAGCCAAGACCACAGATGTAG	99	100	70.2	61	70	dh	R	7483.9	gttgGGATGGCGGCCACGAAGACG	G	7731	gttgGGATGGCGGCCACGAAGACGC	A	7810.9	gttgGGATGGCGGCCACGAAGACGT
W1	iPLEX	rs7956634	ACGTTGGATGCCCTGCAGCTTTAATCACTC	ACGTTGGATGTAATAAGGCAGACCGCAACG	102	100	70.2	49.1	28	D	F	7764.1	ACAAATAAGAGGTGAAATATAAGCA	C	8011.3	ACAAATAAGAGGTGAAATATAAGCAC	T	8091.2	ACAAATAAGAGGTGAAATATAAGCAT
W1	iPLEX	rs4242220	ACGTTGGATGTTGGAGCAGAAGCTGAAACC	ACGTTGGATGACTTTAGGGAAAGGAACAGG	107	98.4	70.2	51.7	47.6	d	F	7849.1	cccccGTCCTGTAATGGCCATTTCTG	G	8136.3	cccccGTCCTGTAATGGCCATTTCTGG	T	8176.2	cccccGTCCTGTAATGGCCATTTCTGT
W1	iPLEX	rs1050646	ACGTTGGATGCCCTCTTCTTTCTAGTTCCC	ACGTTGGATGAATAAGGTCTGGTCCAGCTC	113	99.3	70.2	49.6	39.1	D	F	7966.2	aatGATTTAATGCTCTATCCTTTGGG	C	8213.4	aatGATTTAATGCTCTATCCTTTGGGC	T	8293.3	aatGATTTAATGCTCTATCCTTTGGGT
W1	iPLEX	rs539606836	ACGTTGGATGGTGTAGTGACTAAAAGAATGC	ACGTTGGATGTCAACTTGCTCTATTCACTC	110	84.7	70.2	46.4	25		F	8057.3	ggTAAAAGAATGCATTAGATCTGTAT	A	8328.5	ggTAAAAGAATGCATTAGATCTGTATA	G	8344.5	ggTAAAAGAATGCATTAGATCTGTATG
W1	iPLEX	rs12146493	ACGTTGGATGTGTCCAATCCCAGGGACCAC	ACGTTGGATGAACACCTTGGTGCTCCAGTC	116	92.1	70.2	56.5	54.5	g	F	8252.3	cccccGTTGGGGAGACCTTATCCGTGA	A	8523.6	cccccGTTGGGGAGACCTTATCCGTGAA	G	8539.6	cccccGTTGGGGAGACCTTATCCGTGAG
W1	iPLEX	rs3748299	ACGTTGGATGAGGACCATCTTCCAGAAGTC	ACGTTGGATGCTCACCCCAGGAGTATATTG	92	99.7	70.2	56.7	50	D	R	8377.4	gagGTCATTTCTGGTTTCAGGCAGTGG	G	8624.6	gagGTCATTTCTGGTTTCAGGCAGTGGC	A	8704.5	gagGTCATTTCTGGTTTCAGGCAGTGGT
W1	iPLEX	rs4014195	ACGTTGGATGATTGTAGCACCACTTGGGTC	ACGTTGGATGCCAATTGTAAAATAGCGTCAC	120	88.7	70.2	50.4	30.8	h	R	8588.6	acAACCAAGAGATTTGGCCTAATATATA	G	8835.8	acAACCAAGAGATTTGGCCTAATATATAC	C	8875.8	acAACCAAGAGATTTGGCCTAATATATAG
W1	iPLEX	rs522800	ACGTTGGATGTTTTTGAGACAGAGCCTTGC	ACGTTGGATGATTACTTGAACCTGGGAGGC	113	97.9	70.2	64.5	69.6	d	F	8662.6	gctcgGTCGCCCAGGCTGGAGTGCAGTG	C	8909.8	gctcgGTCGCCCAGGCTGGAGTGCAGTGC	G	8949.8	gctcgGTCGCCCAGGCTGGAGTGCAGTGG
