# Supplementary material for: Development and validation of a risk prediction model for diabetic kidney disease in patients with diabetic retinopathy
Source: Front Endocrinol (Lausanne). 2025 May 5;16:1499866. doi: 10.3389/fendo.2025.1499866 (PMC12086070; doi:10.3389/fendo.2025.1499866)
Supplement: Supplementary file 1 [file SupplementaryFile1.zip › original data/3.xlsx]

## Sheet: 检出率
Locus	Detection rate
rs1050646	0.98
rs11272049	0.98
rs12922822	0.98
rs13329952	0.98
rs141640975	0.98
rs1801239	0.98
rs2271462	0.98
rs2300290	0.98
rs34882080	0.98
rs3733989	0.98
rs4014195	0.98
rs45619139	0.98
rs522800	0.98
rs539606836	0.98
rs572663329	0.98
rs6591190	0.98
rs72831309	0.98
rs74375025	0.98
rs7918972	0.98
rs7956634	0.98
rs7976329	0.98
rs11254238	0.96
rs11864909	0.96
rs12146493	0.96
rs1862416	0.96
rs3748299	0.96
rs45551835	0.96
rs6488782	0.96
rs77924615	0.96
rs4242220	0.9
