# Supplementary material for: Development and validation of a risk prediction model for diabetic kidney disease in patients with diabetic retinopathy
Source: Front Endocrinol (Lausanne). 2025 May 5;16:1499866. doi: 10.3389/fendo.2025.1499866 (PMC12086070; doi:10.3389/fendo.2025.1499866)
Supplement: Supplementary file 1 [file SupplementaryFile1.zip › original data/5.xlsx]

## Sheet: Result-corrected covariates
SNP: rs1050646
Percentage of typed samples: 49/50 (98%)
rs1050646 association with response STATUS (n=49, adjusted by AGE+SEX)
Model	Genotype	STATUS=1	STATUS=2	OR (95% CI)	P-value	AIC	BIC
Codominant	T/T	19 (70.4%)	15 (68.2%)	1	0.51	76.4	87.8
	C/T	7 (25.9%)	7 (31.8%)	1.27 (0.36-4.41)
	C/C	1 (3.7%)	0 (0%)	0.00 (0.00-NA)
Dominant	T/T	19 (70.4%)	15 (68.2%)	1	0.87	75.4	84.9
	C/T-C/C	8 (29.6%)	7 (31.8%)	1.11 (0.33-3.75)
Recessive	T/T-C/T	26 (96.3%)	22 (100%)	1	0.27	74.5	84
	C/C	1 (3.7%)	0 (0%)	0.00 (0.00-NA)
Overdominant	T/T-C/C	20 (74.1%)	15 (68.2%)	1	0.65	75.3	84.7
	C/T	7 (25.9%)	7 (31.8%)	1.33 (0.38-4.62)
Log-additive	---	---	---	0.94 (0.31-2.85)	0.92	75.4	84.9
SNP: rs11254238
Percentage of typed samples: 48/50 (96%)
rs11254238 association with response STATUS (n=48, adjusted by AGE+SEX)
Model	Genotype	STATUS=1	STATUS=2	OR (95% CI)	P-value	AIC	BIC
Codominant	A/A	22 (84.6%)	18 (81.8%)	1	0.74	75.3	86.6
	C/A	2 (7.7%)	3 (13.6%)	1.83 (0.28-12.19)
	C/C	2 (7.7%)	1 (4.5%)	0.61 (0.05-7.30)
Dominant	A/A	22 (84.6%)	18 (81.8%)	1	0.8	74	83.3
	C/A-C/C	4 (15.4%)	4 (18.2%)	1.22 (0.27-5.59)
Recessive	A/A-C/A	24 (92.3%)	21 (95.5%)	1	0.65	73.5	82.9
	C/C	2 (7.7%)	1 (4.5%)	0.57 (0.05-6.76)
Overdominant	A/A-C/C	24 (92.3%)	19 (86.4%)	1	0.5	73.7	83.1
	C/A	2 (7.7%)	3 (13.6%)	1.89 (0.29-12.51)
Log-additive	---	---	---	0.99 (0.35-2.78)	0.98	73.9	83.2
SNP: rs11272049
Percentage of typed samples: 49/50 (98%)
rs11272049 association with response STATUS (n=49, adjusted by AGE+SEX)
Model	Genotype	STATUS=1	STATUS=2	OR (95% CI)	P-value	AIC	BIC
Codominant	A/A	6 (22.2%)	8 (36.4%)	1	0.38	75.4	86.8
	G/A	15 (55.6%)	8 (36.4%)	0.40 (0.10-1.56)
	G/G	6 (22.2%)	6 (27.3%)	0.75 (0.16-3.53)
Dominant	A/A	6 (22.2%)	8 (36.4%)	1	0.28	74.4	83.8
	G/A-G/G	21 (77.8%)	14 (63.6%)	0.50 (0.14-1.76)
Recessive	A/A-G/A	21 (77.8%)	16 (72.7%)	1	0.68	75.1	84.6
	G/G	6 (22.2%)	6 (27.3%)	1.31 (0.36-4.84)
Overdominant	A/A-G/G	12 (44.4%)	14 (63.6%)	1	0.18	73.5	82.9
	G/A	15 (55.6%)	8 (36.4%)	0.46 (0.14-1.45)
Log-additive	---	---	---	0.84 (0.39-1.83)	0.66	75.3	84.8
SNP: rs11864909
Percentage of typed samples: 48/50 (96%)
rs11864909 association with response STATUS (n=48, adjusted by AGE+SEX)
Model	Genotype	STATUS=1	STATUS=2	OR (95% CI)	P-value	AIC	BIC
Codominant	C/C	17 (63%)	17 (81%)	1	0.18	70.8	82.1
	T/C	8 (29.6%)	4 (19.1%)	0.50 (0.13-1.98)
	T/T	2 (7.4%)	0 (0%)	0.00 (0.00-NA)
Dominant	C/C	17 (63%)	17 (81%)	1	0.17	70.2	79.5
	T/C-T/T	10 (37%)	4 (19.1%)	0.40 (0.10-1.53)
Recessive	C/C-T/C	25 (92.6%)	21 (100%)	1	0.12	70.8	80.2
	T/T	2 (7.4%)	0 (0%)	0.00 (0.00-NA)
Overdominant	C/C-T/T	19 (70.4%)	17 (81%)	1	0.4	72	81.4
	T/C	8 (29.6%)	4 (19.1%)	0.56 (0.14-2.19)
Log-additive	---	---	---	0.39 (0.12-1.31)	0.1	69.3	78.7
SNP: rs12146493
Percentage of typed samples: 48/50 (96%)
rs12146493 association with response STATUS (n=48, adjusted by AGE+SEX)
Model	Genotype	STATUS=1	STATUS=2	OR (95% CI)	P-value	AIC	BIC
Codominant	G/G	10 (37%)	13 (61.9%)	1	0.11	69.1	80.3
	A/G	11 (40.7%)	7 (33.3%)	0.49 (0.14-1.72)
	A/A	6 (22.2%)	1 (4.8%)	0.13 (0.01-1.24)
Dominant	G/G	10 (37%)	13 (61.9%)	1	0.086	68.8	78.2
	A/G-A/A	17 (63%)	8 (38.1%)	0.36 (0.11-1.17)
Recessive	G/G-A/G	21 (77.8%)	20 (95.2%)	1	0.072	67.6	77
	A/A	6 (22.2%)	1 (4.8%)	0.18 (0.02-1.59)
Overdominant	G/G-A/A	16 (59.3%)	14 (66.7%)	1	0.6	70.8	80.2
	A/G	11 (40.7%)	7 (33.3%)	0.73 (0.22-2.39)
Log-additive	---	---	---	0.41 (0.16-0.98)	0.038	67.5	76.8
SNP: rs12922822
Percentage of typed samples: 49/50 (98%)
rs12922822 association with response STATUS (n=49, adjusted by AGE+SEX)
Model	Genotype	STATUS=1	STATUS=2	OR (95% CI)	P-value	AIC	BIC
---	C/C	26 (96.3%)	22 (100%)	1	0.35	74.5	84
	C/T	1 (3.7%)	0 (0%)	0.00 (0.00-NA)
SNP: rs13329952
Percentage of typed samples: 49/50 (98%)
rs13329952 association with response STATUS (n=49, adjusted by AGE+SEX)
Model	Genotype	STATUS=1	STATUS=2	OR (95% CI)	P-value	AIC	BIC
Codominant	T/T	24 (88.9%)	19 (86.4%)	1	0.14	72.8	84.1
	C/T	1 (3.7%)	3 (13.6%)	3.79 (0.36-39.41)
	C/C	2 (7.4%)	0 (0%)	0.00 (0.00-NA)
Dominant	T/T	24 (88.9%)	19 (86.4%)	1	0.79	74.7	84.2
	C/T-C/C	3 (11.1%)	3 (13.6%)	1.26 (0.23-6.98)
Recessive	T/T-C/T	25 (92.6%)	22 (100%)	1	0.12	73.5	83
	C/C	2 (7.4%)	0 (0%)	0.00 (0.00-NA)
Overdominant	T/T-C/C	26 (96.3%)	19 (86.4%)	1	0.2	72.3	81.7
	C/T	1 (3.7%)	3 (13.6%)	4.11 (0.40-42.59)
Log-additive	---	---	---	0.79 (0.23-2.75)	0.71	75.4	84.9
SNP: rs141640975
Percentage of typed samples: 49/50 (98%)
rs141640975 association with response
Monomorphic SNP
SNP: rs1801239
Percentage of typed samples: 49/50 (98%)
rs1801239 association with response STATUS (n=49, adjusted by AGE+SEX)
Model	Genotype	STATUS=1	STATUS=2	OR (95% CI)	P-value	AIC	BIC
---	T/T	26 (96.3%)	22 (100%)	1	0.29	74.3	83.8
	C/T	1 (3.7%)	0 (0%)	0.00 (0.00-NA)
SNP: rs1862416
Percentage of typed samples: 48/50 (96%)
rs1862416 association with response STATUS (n=48, adjusted by AGE+SEX)
Model	Genotype	STATUS=1	STATUS=2	OR (95% CI)	P-value	AIC	BIC
---	T/T	21 (77.8%)	20 (95.2%)	1	0.027	68.7	78.1
	C/T	6 (22.2%)	1 (4.8%)	0.10 (0.01-1.08)
SNP: rs2271462
Percentage of typed samples: 49/50 (98%)
rs2271462 association with response STATUS (n=49, adjusted by AGE+SEX)
Model	Genotype	STATUS=1	STATUS=2	OR (95% CI)	P-value	AIC	BIC
Codominant	C/C	20 (74.1%)	14 (63.6%)	1	0.38	75	86.3
	T/C	7 (25.9%)	7 (31.8%)	1.43 (0.41-4.99)
	T/T	0 (0%)	1 (4.5%)	NA (0.00-NA)
Dominant	C/C	20 (74.1%)	14 (63.6%)	1	0.43	74.6	84
	T/C-T/T	7 (25.9%)	8 (36.4%)	1.63 (0.48-5.55)
Recessive	C/C-T/C	27 (100%)	21 (95.5%)	1	0.2	73.6	83.1
	T/T	0 (0%)	1 (4.5%)	NA (0.00-NA)
Overdominant	C/C-T/T	20 (74.1%)	15 (68.2%)	1	0.65	75.1	84.6
	T/C	7 (25.9%)	7 (31.8%)	1.33 (0.38-4.62)
Log-additive	---	---	---	1.78 (0.58-5.47)	0.31	74	83.5
SNP: rs2300290
Percentage of typed samples: 49/50 (98%)
rs2300290 association with response STATUS (n=49, adjusted by AGE+SEX)
Model	Genotype	STATUS=1	STATUS=2	OR (95% CI)	P-value	AIC	BIC
Codominant	G/G	15 (55.6%)	13 (59.1%)	1	0.15	74.2	85.5
	A/G	12 (44.4%)	7 (31.8%)	0.67 (0.20-2.22)
	A/A	0 (0%)	2 (9.1%)	NA (0.00-NA)
Dominant	G/G	15 (55.6%)	13 (59.1%)	1	0.8	75.4	84.9
	A/G-A/A	12 (44.4%)	9 (40.9%)	0.87 (0.28-2.70)
Recessive	G/G-A/G	27 (100%)	20 (90.9%)	1	0.069	72.4	81.9
	A/A	0 (0%)	2 (9.1%)	NA (0.00-NA)
Overdominant	G/G-A/A	15 (55.6%)	15 (68.2%)	1	0.37	74.9	84.4
	A/G	12 (44.4%)	7 (31.8%)	0.58 (0.18-1.89)
Log-additive	---	---	---	1.18 (0.44-3.15)	0.74	75.2	84.7
SNP: rs34882080
Percentage of typed samples: 49/50 (98%)
rs34882080 association with response STATUS (n=49, adjusted by AGE+SEX)
Model	Genotype	STATUS=1	STATUS=2	OR (95% CI)	P-value	AIC	BIC
---	A/A	26 (96.3%)	22 (100%)	1	0.35	74.5	84
	G/A	1 (3.7%)	0 (0%)	0.00 (0.00-NA)
SNP: rs3733989
Percentage of typed samples: 49/50 (98%)
rs3733989 association with response STATUS (n=49, adjusted by AGE+SEX)
Model	Genotype	STATUS=1	STATUS=2	OR (95% CI)	P-value	AIC	BIC
---	A/A	19 (70.4%)	14 (63.6%)	1	0.58	75.1	84.6
	A/G	8 (29.6%)	8 (36.4%)	1.43 (0.40-5.12)
SNP: rs3748299
Percentage of typed samples: 48/50 (96%)
rs3748299 association with response STATUS (n=48, adjusted by AGE+SEX)
Model	Genotype	STATUS=1	STATUS=2	OR (95% CI)	P-value	AIC	BIC
Codominant	G/G	10 (38.5%)	9 (40.9%)	1	0.93	75.3	86.6
	G/A	12 (46.1%)	9 (40.9%)	0.83 (0.24-2.90)
	A/A	4 (15.4%)	4 (18.2%)	1.11 (0.21-5.80)
Dominant	G/G	10 (38.5%)	9 (40.9%)	1	0.86	73.7	83.1
	G/A-A/A	16 (61.5%)	13 (59.1%)	0.90 (0.28-2.88)
Recessive	G/G-G/A	22 (84.6%)	18 (81.8%)	1	0.8	73.5	82.9
	A/A	4 (15.4%)	4 (18.2%)	1.22 (0.27-5.59)
Overdominant	G/G-A/A	14 (53.9%)	13 (59.1%)	1	0.72	73.4	82.8
	G/A	12 (46.1%)	9 (40.9%)	0.81 (0.26-2.54)
Log-additive	---	---	---	1.01 (0.45-2.23)	0.99	73.7	83.1
SNP: rs4014195
Percentage of typed samples: 49/50 (98%)
rs4014195 association with response STATUS (n=49, adjusted by AGE+SEX)
Model	Genotype	STATUS=1	STATUS=2	OR (95% CI)	P-value	AIC	BIC
Codominant	C/C	16 (59.3%)	16 (72.7%)	1	0.24	74.5	85.8
	G/C	9 (33.3%)	6 (27.3%)	0.67 (0.19-2.31)
	G/G	2 (7.4%)	0 (0%)	0.00 (0.00-NA)
Dominant	C/C	16 (59.3%)	16 (72.7%)	1	0.32	74.5	84
	G/C-G/G	11 (40.7%)	6 (27.3%)	0.55 (0.16-1.83)
Recessive	C/C-G/C	25 (92.6%)	22 (100%)	1	0.12	72.8	82.3
	G/G	2 (7.4%)	0 (0%)	0.00 (0.00-NA)
Overdominant	C/C-G/G	18 (66.7%)	16 (72.7%)	1	0.65	75.3	84.8
	G/C	9 (33.3%)	6 (27.3%)	0.75 (0.22-2.57)
Log-additive	---	---	---	0.50 (0.17-1.47)	0.19	73.7	83.2
SNP: rs4242220
Percentage of typed samples: 45/50 (90%)
rs4242220 association with response STATUS (n=45, adjusted by AGE+SEX)
Model	Genotype	STATUS=1	STATUS=2	OR (95% CI)	P-value	AIC	BIC
Codominant	T/T	12 (48%)	10 (50%)	1	0.37	69.2	80
	G/T	12 (48%)	7 (35%)	0.70 (0.20-2.45)
	G/G	1 (4%)	3 (15%)	3.60 (0.32-40.23)
Dominant	T/T	12 (48%)	10 (50%)	1	0.89	70.1	79.1
	G/T-G/G	13 (52%)	10 (50%)	0.92 (0.28-2.99)
Recessive	T/T-G/T	24 (96%)	17 (85%)	1	0.19	67.6	76.6
	G/G	1 (4%)	3 (15%)	4.24 (0.41-44.27)
Overdominant	T/T-G/G	13 (52%)	13 (65%)	1	0.38	69.2	78.2
	G/T	12 (48%)	7 (35%)	0.58 (0.17-1.95)
Log-additive	---	---	---	1.24 (0.50-3.08)	0.64	69.7	78.7
SNP: rs45551835
Percentage of typed samples: 48/50 (96%)
rs45551835 association with response STATUS (n=48, adjusted by AGE+SEX)
Model	Genotype	STATUS=1	STATUS=2	OR (95% CI)	P-value	AIC	BIC
Codominant	G/G	26 (96.3%)	20 (95.2%)	1	0.25	74.1	85.3
	G/A	1 (3.7%)	0 (0%)	0.00 (0.00-NA)
	A/A	0 (0%)	1 (4.8%)	NA (0.00-NA)
Dominant	G/G	26 (96.3%)	20 (95.2%)	1	0.86	74.2	83.6
	G/A-A/A	1 (3.7%)	1 (4.8%)	1.30 (0.08-22.08)
Recessive	G/G-G/A	27 (100%)	20 (95.2%)	1	0.19	73	82.4
	A/A	0 (0%)	1 (4.8%)	NA (0.00-NA)
Overdominant	G/G-A/A	26 (96.3%)	21 (100%)	1	0.28	73.3	82.7
	G/A	1 (3.7%)	0 (0%)	0.00 (0.00-NA)
Log-additive	---	---	---	1.81 (0.26-12.54)	0.53	74	83.3
SNP: rs45619139
Percentage of typed samples: 49/50 (98%)
rs45619139 association with response STATUS (n=49, adjusted by AGE+SEX)
Model	Genotype	STATUS=1	STATUS=2	OR (95% CI)	P-value	AIC	BIC
---	C/C	26 (96.3%)	22 (100%)	1	0.29	74.3	83.8
	G/C	1 (3.7%)	0 (0%)	0.00 (0.00-NA)
SNP: rs522800
Percentage of typed samples: 49/50 (98%)
rs522800 association with response STATUS (n=49, adjusted by AGE+SEX)
Model	Genotype	STATUS=1	STATUS=2	OR (95% CI)	P-value	AIC	BIC
---	G/G	26 (96.3%)	22 (100%)	1	0.34	74.5	84
	C/G	1 (3.7%)	0 (0%)	0.00 (0.00-NA)
SNP: rs539606836
Percentage of typed samples: 49/50 (98%)
rs539606836 association with response
Monomorphic SNP
SNP: rs572663329
Percentage of typed samples: 49/50 (98%)
rs572663329 association with response STATUS (n=49, adjusted by AGE+SEX)
Model	Genotype	STATUS=1	STATUS=2	OR (95% CI)	P-value	AIC	BIC
---	C/C	26 (96.3%)	22 (100%)	1	0.14	73.2	82.7
	G/C	1 (3.7%)	0 (0%)	0.00 (0.00-NA)
SNP: rs6488782
Percentage of typed samples: 48/50 (96%)
rs6488782 association with response STATUS (n=48, adjusted by AGE+SEX)
Model	Genotype	STATUS=1	STATUS=2	OR (95% CI)	P-value	AIC	BIC
Codominant	C/C	7 (26.9%)	8 (36.4%)	1	0.76	74.9	86.1
	C/A	18 (69.2%)	13 (59.1%)	0.63 (0.18-2.18)
	A/A	1 (3.8%)	1 (4.5%)	0.87 (0.05-16.75)
Dominant	C/C	7 (26.9%)	8 (36.4%)	1	0.48	72.9	82.2
	C/A-A/A	19 (73.1%)	14 (63.6%)	0.64 (0.19-2.20)
Recessive	C/C-C/A	25 (96.2%)	21 (95.5%)	1	0.9	73.8	83.2
	A/A	1 (3.8%)	1 (4.5%)	1.19 (0.07-20.21)
Overdominant	C/C-A/A	8 (30.8%)	9 (40.9%)	1	0.46	73	82.4
	C/A	18 (69.2%)	13 (59.1%)	0.64 (0.20-2.11)
Log-additive	---	---	---	0.73 (0.25-2.15)	0.57	73	82.4
SNP: rs6591190
Percentage of typed samples: 49/50 (98%)
rs6591190 association with response STATUS (n=49, adjusted by AGE+SEX)
Model	Genotype	STATUS=1	STATUS=2	OR (95% CI)	P-value	AIC	BIC
Codominant	C/C	13 (48.1%)	2 (9.1%)	1	0.008	68	79.3
	G/C	11 (40.7%)	16 (72.7%)	3.45 (1.07-10.43)
	G/G	3 (11.1%)	4 (18.2%)	3.67 (1.05-11.87)
Dominant	C/C	13 (48.1%)	2 (9.1%)	1	0.002	66	75.4
	G/C-G/G	14 (51.9%)	20 (90.9%)	3.29 (1.80-8.12)
Recessive	C/C-G/C	24 (88.9%)	18 (81.8%)	1	0.48	75	84.5
	G/G	3 (11.1%)	4 (18.2%)	1.78 (0.35-8.96)
Overdominant	C/C-G/G	16 (59.3%)	6 (27.3%)	1	0.023	70.1	79.6
	G/C	11 (40.7%)	16 (72.7%)	3.88 (1.15-13.04)
Log-additive	---	---	---	3.36 (1.21-9.32)	0.011	69.2	78.7
SNP: rs72831309
Percentage of typed samples: 49/50 (98%)
rs72831309 association with response
Monomorphic SNP
SNP: rs74375025
Percentage of typed samples: 49/50 (98%)
rs74375025 association with response STATUS (n=49, adjusted by AGE+SEX)
Model	Genotype	STATUS=1	STATUS=2	OR (95% CI)	P-value	AIC	BIC
---	G/G	26 (96.3%)	22 (100%)	1	0.29	74.3	83.8
	A/G	1 (3.7%)	0 (0%)	0.00 (0.00-NA)
SNP: rs77924615
Percentage of typed samples: 48/50 (96%)
rs77924615 association with response STATUS (n=48, adjusted by AGE+SEX)
Model	Genotype	STATUS=1	STATUS=2	OR (95% CI)	P-value	AIC	BIC
Codominant	G/G	16 (61.5%)	17 (77.3%)	1	0.21	72.3	83.5
	G/A	8 (30.8%)	5 (22.7%)	0.59 (0.16-2.18)
	A/A	2 (7.7%)	0 (0%)	0.00 (0.00-NA)
Dominant	G/G	16 (61.5%)	17 (77.3%)	1	0.24	72	81.3
	G/A-A/A	10 (38.5%)	5 (22.7%)	0.47 (0.13-1.68)
Recessive	G/G-G/A	24 (92.3%)	22 (100%)	1	0.11	71.4	80.7
	A/A	2 (7.7%)	0 (0%)	0.00 (0.00-NA)
Overdominant	G/G-A/A	18 (69.2%)	17 (77.3%)	1	0.53	73.4	82.7
	G/A	8 (30.8%)	5 (22.7%)	0.66 (0.18-2.43)
Log-additive	---	---	---	0.44 (0.14-1.37)	0.14	71	80.4
SNP: rs7918972
Percentage of typed samples: 49/50 (98%)
rs7918972 association with response STATUS (n=49, adjusted by AGE+SEX)
Model	Genotype	STATUS=1	STATUS=2	OR (95% CI)	P-value	AIC	BIC
Codominant	T/T	10 (37%)	11 (50%)	1	0.2	73.5	84.8
	G/T	15 (55.6%)	7 (31.8%)	0.42 (0.12-1.47)
	G/G	2 (7.4%)	4 (18.2%)	1.82 (0.27-12.17)
Dominant	T/T	10 (37%)	11 (50%)	1	0.36	73.5	83
	G/T-G/G	17 (63%)	11 (50%)	0.59 (0.19-1.85)
Recessive	T/T-G/T	25 (92.6%)	18 (81.8%)	1	0.25	74.6	84
	G/G	2 (7.4%)	4 (18.2%)	2.78 (0.46-16.84)
Overdominant	T/T-G/G	12 (44.4%)	15 (68.2%)	1	0.094	71.5	81
	G/T	15 (55.6%)	7 (31.8%)	0.37 (0.12-1.21)
Log-additive	---	---	---	0.95 (0.41-2.19)	0.91	75.2	84.6
SNP: rs7956634
Percentage of typed samples: 49/50 (98%)
rs7956634 association with response STATUS (n=49, adjusted by AGE+SEX)
Model	Genotype	STATUS=1	STATUS=2	OR (95% CI)	P-value	AIC	BIC
Codominant	T/T	27 (100%)	19 (86.4%)	1	0.15	73.6	84.9
	C/T	0 (0%)	2 (9.1%)	NA (0.00-NA)
	C/C	0 (0%)	1 (4.5%)	NA (0.00-NA)
Dominant	T/T	27 (100%)	19 (86.4%)	1	0.06	71.6	81
	C/T-C/C	0 (0%)	3 (13.6%)	NA (0.00-NA)
Recessive	T/T-C/T	27 (100%)	21 (95.5%)	1	0.27	74.2	83.7
	C/C	0 (0%)	1 (4.5%)	NA (0.00-NA)
Overdominant	T/T-C/C	27 (100%)	20 (90.9%)	1	0.12	73	82.5
	C/T	0 (0%)	2 (9.1%)	NA (0.00-NA)
Log-additive	---	---	---	NA (0.00-NA)	0.06	71.6	81
SNP: rs7976329
Percentage of typed samples: 49/50 (98%)
rs7976329 association with response STATUS (n=49, adjusted by AGE+SEX)
Model	Genotype	STATUS=1	STATUS=2	OR (95% CI)	P-value	AIC	BIC
Codominant	T/T	14 (51.9%)	9 (40.9%)	1	0.75	77.2	88.5
	C/T	11 (40.7%)	11 (50%)	1.56 (0.48-5.08)
	C/C	2 (7.4%)	2 (9.1%)	1.56 (0.18-13.11)
Dominant	T/T	14 (51.9%)	9 (40.9%)	1	0.44	75.2	84.7
	C/T-C/C	13 (48.1%)	13 (59.1%)	1.56 (0.50-4.85)
Recessive	T/T-C/T	25 (92.6%)	20 (90.9%)	1	0.83	75.3	84.8
	C/C	2 (7.4%)	2 (9.1%)	1.25 (0.16-9.67)
Overdominant	T/T-C/C	16 (59.3%)	11 (50%)	1	0.52	75.3	84.8
	C/T	11 (40.7%)	11 (50%)	1.45 (0.47-4.52)
Log-additive	---	---	---	1.37 (0.56-3.36)	0.49	75.2	84.6

## Sheet: Result-uncorrected covariates
SNP: rs1050646
Percentage of typed samples: 49/50 (98%)
rs1050646 allele frequencies (n=49)
	All subjects		STATUS=1		STATUS=2
Allele	Count	Proportion	Count	Proportion	Count	Proportion
T	82	0.84	45	0.83	37	0.84
C	16	0.16	9	0.17	7	0.16
rs1050646 genotype frequencies (n=50)
	All subjects		STATUS=1		STATUS=2
Genotype	Count	Proportion	Count	Proportion	Count	Proportion
C/C	1	0.02	1	0.04	0	0
T/C	14	0.29	7	0.26	7	0.32
T/T	34	0.69	19	0.7	15	0.68
NA	1	---	0	---	1	---
rs1050646 association with response STATUS (n=49)
Model	Genotype	STATUS=1	STATUS=2	OR (95% CI)	P-value	AIC	BIC
Codominant	T/T	19 (70.4%)	15 (68.2%)	1	0.6	72.1	77.7
	C/T	7 (25.9%)	7 (31.8%)	1.21 (0.32-4.54)
	C/C	1 (3.7%)	0 (0%)	0.00 (0.00-NA)
Dominant	T/T	19 (70.4%)	15 (68.2%)	1	0.88	71.4	75.2
	C/T-C/C	8 (29.6%)	7 (31.8%)	1.10 (0.30-4.08)
Recessive	T/T-C/T	26 (96.3%)	22 (100%)	1	0.34	70.2	74
	C/C	1 (3.7%)	0 (0%)	0.00 (0.00-NA)
Overdominant	T/T-C/C	20 (74.1%)	15 (68.2%)	1	0.7	71.2	75
	C/T	7 (25.9%)	7 (31.8%)	1.30 (0.35-4.84)
Log-additive	---	---	---	0.95 (0.29-3.14)	0.93	71.4	75.2
SNP: rs11254238
Percentage of typed samples: 48/50 (96%)
rs11254238 allele frequencies (n=48)
	All subjects		STATUS=1		STATUS=2
Allele	Count	Proportion	Count	Proportion	Count	Proportion
A	85	0.89	46	0.88	39	0.89
C	11	0.11	6	0.12	5	0.11
rs11254238 genotype frequencies (n=50)
	All subjects		STATUS=1		STATUS=2
Genotype	Count	Proportion	Count	Proportion	Count	Proportion
A/A	40	0.83	22	0.85	18	0.82
A/C	5	0.1	2	0.08	3	0.14
C/C	3	0.06	2	0.08	1	0.05
NA	2	---	1	---	1	---
rs11254238 association with response STATUS (n=48)
Model	Genotype	STATUS=1	STATUS=2	OR (95% CI)	P-value	AIC	BIC
Codominant	A/A	22 (84.6%)	18 (81.8%)	1	0.74	71.6	77.2
	C/A	2 (7.7%)	3 (13.6%)	1.52 (0.21-10.77)
	C/C	2 (7.7%)	1 (4.5%)	0.46 (0.04-5.82)
Dominant	A/A	22 (84.6%)	18 (81.8%)	1	0.97	70.1	73.9
	C/A-C/C	4 (15.4%)	4 (18.2%)	0.97 (0.20-4.70)
Recessive	A/A-C/A	24 (92.3%)	21 (95.5%)	1	0.51	70	73.7
	C/C	2 (7.7%)	1 (4.5%)	0.44 (0.03-5.50)
Overdominant	A/A-C/C	24 (92.3%)	19 (86.4%)	1	0.63	69.8	73.5
	C/A	2 (7.7%)	3 (13.6%)	1.61 (0.23-11.25)
Log-additive	---	---	---	0.84 (0.29-2.46)	0.75	70.2	74
SNP: rs11272049
Percentage of typed samples: 49/50 (98%)
rs11272049 allele frequencies (n=49)
	All subjects		STATUS=1		STATUS=2
Allele	Count	Proportion	Count	Proportion	Count	Proportion
A	51	0.52	27	0.5	24	0.55
G	47	0.48	27	0.5	20	0.45
rs11272049 genotype frequencies (n=50)
	All subjects		STATUS=1		STATUS=2
Genotype	Count	Proportion	Count	Proportion	Count	Proportion
A/A	14	0.29	6	0.22	8	0.36
A/G	23	0.47	15	0.56	8	0.36
G/G	12	0.24	6	0.22	6	0.27
NA	1	---	0	---	1	---
rs11272049 association with response STATUS (n=49)
Model	Genotype	STATUS=1	STATUS=2	OR (95% CI)	P-value	AIC	BIC
Codominant	A/A	6 (22.2%)	8 (36.4%)	1	0.37	71.5	77.2
	G/A	15 (55.6%)	8 (36.4%)	0.41 (0.10-1.62)
	G/G	6 (22.2%)	6 (27.3%)	0.86 (0.16-4.79)
Dominant	A/A	6 (22.2%)	8 (36.4%)	1	0.3	70.2	74
	G/A-G/G	21 (77.8%)	14 (63.6%)	0.50 (0.14-1.86)
Recessive	A/A-G/A	21 (77.8%)	16 (72.7%)	1	0.57	71.3	75
	G/G	6 (22.2%)	6 (27.3%)	1.53 (0.36-6.57)
Overdominant	A/A-G/G	12 (44.4%)	14 (63.6%)	1	0.16	69.6	73.4
	G/A	15 (55.6%)	8 (36.4%)	0.43 (0.13-1.42)
Log-additive	---	---	---	0.86 (0.37-2.00)	0.73	71.2	75
SNP: rs11864909
Percentage of typed samples: 48/50 (96%)
rs11864909 allele frequencies (n=48)
	All subjects		STATUS=1		STATUS=2
Allele	Count	Proportion	Count	Proportion	Count	Proportion
C	80	0.83	42	0.78	38	0.9
T	16	0.17	12	0.22	4	0.1
rs11864909 genotype frequencies (n=50)
	All subjects		STATUS=1		STATUS=2
Genotype	Count	Proportion	Count	Proportion	Count	Proportion
C/C	34	0.71	17	0.63	17	0.81
C/T	12	0.25	8	0.3	4	0.19
T/T	2	0.04	2	0.07	0	0
NA	2	---	0	---	2	---
rs11864909 association with response STATUS (n=48)
Model	Genotype	STATUS=1	STATUS=2	OR (95% CI)	P-value	AIC	BIC
Codominant	C/C	17 (63%)	17 (81%)	1	0.092	68.4	74
	T/C	8 (29.6%)	4 (19.1%)	0.33 (0.07-1.60)
	T/T	2 (7.4%)	0 (0%)	0.00 (0.00-NA)
Dominant	C/C	17 (63%)	17 (81%)	1	0.065	67.9	71.6
	T/C-T/T	10 (37%)	4 (19.1%)	0.26 (0.06-1.16)
Recessive	C/C-T/C	25 (92.6%)	21 (100%)	1	0.095	67.4	71.2
	T/T	2 (7.4%)	0 (0%)	0.00 (0.00-NA)
Overdominant	C/C-T/T	19 (70.4%)	17 (81%)	1	0.21	69.1	72.8
	T/C	8 (29.6%)	4 (19.1%)	0.38 (0.08-1.79)
Log-additive	---	---	---	0.27 (0.07-1.07)	0.038	67.1	70.9
SNP: rs12146493
Percentage of typed samples: 48/50 (96%)
rs12146493 allele frequencies (n=48)
	All subjects		STATUS=1		STATUS=2
Allele	Count	Proportion	Count	Proportion	Count	Proportion
G	64	0.67	31	0.57	33	0.79
A	32	0.33	23	0.43	9	0.21
rs12146493 genotype frequencies (n=50)
	All subjects		STATUS=1		STATUS=2
Genotype	Count	Proportion	Count	Proportion	Count	Proportion
A/A	7	0.15	6	0.22	1	0.05
G/A	18	0.38	11	0.41	7	0.33
G/G	23	0.48	10	0.37	13	0.62
NA	2	---	0	---	2	---
rs12146493 association with response STATUS (n=48)
Model	Genotype	STATUS=1	STATUS=2	OR (95% CI)	P-value	AIC	BIC
Codominant	G/G	10 (37%)	13 (61.9%)	1	0.15	67.3	72.9
	A/G	11 (40.7%)	7 (33.3%)	0.60 (0.15-2.36)
	A/A	6 (22.2%)	1 (4.8%)	0.13 (0.01-1.35)
Dominant	G/G	10 (37%)	13 (61.9%)	1	0.14	66.8	70.6
	A/G-A/A	17 (63%)	8 (38.1%)	0.40 (0.12-1.40)
Recessive	G/G-A/G	21 (77.8%)	20 (95.2%)	1	0.068	66.6	70.3
	A/A	6 (22.2%)	1 (4.8%)	0.15 (0.01-1.52)
Overdominant	G/G-A/A	16 (59.3%)	14 (66.7%)	1	0.76	69.5	73.3
	A/G	11 (40.7%)	7 (33.3%)	0.81 (0.22-3.04)
Log-additive	---	---	---	0.43 (0.17-1.09)	0.063	65.5	69.2
SNP: rs12922822
Percentage of typed samples: 49/50 (98%)
rs12922822 allele frequencies (n=49)
	All subjects		STATUS=1		STATUS=2
Allele	Count	Proportion	Count	Proportion	Count	Proportion
C	97	0.99	53	0.98	44	1
T	1	0.01	1	0.02	0	0
rs12922822 genotype frequencies (n=50)
	All subjects		STATUS=1		STATUS=2
Genotype	Count	Proportion	Count	Proportion	Count	Proportion
C/C	48	0.98	26	0.96	22	1
C/T	1	0.02	1	0.04	0	0
NA	1	---	0	---	1	---
rs12922822 association with response STATUS (n=49)
Model	Genotype	STATUS=1	STATUS=2	OR (95% CI)	P-value	AIC	BIC
---	C/C	26 (96.3%)	22 (100%)	1	0.27	70.2	74
	C/T	1 (3.7%)	0 (0%)	0.00 (0.00-NA)
SNP: rs13329952
Percentage of typed samples: 49/50 (98%)
rs13329952 allele frequencies (n=49)
	All subjects		STATUS=1		STATUS=2
Allele	Count	Proportion	Count	Proportion	Count	Proportion
T	90	0.92	49	0.91	41	0.93
C	8	0.08	5	0.09	3	0.07
rs13329952 genotype frequencies (n=50)
	All subjects		STATUS=1		STATUS=2
Genotype	Count	Proportion	Count	Proportion	Count	Proportion
C/C	2	0.04	2	0.07	0	0
T/C	4	0.08	1	0.04	3	0.14
T/T	43	0.88	24	0.89	19	0.86
NA	1	---	0	---	1	---
rs13329952 association with response STATUS (n=49)
Model	Genotype	STATUS=1	STATUS=2	OR (95% CI)	P-value	AIC	BIC
Codominant	T/T	24 (88.9%)	19 (86.4%)	1	0.098	69.5	75.2
	C/T	1 (3.7%)	3 (13.6%)	7.29 (0.53-99.88)
	C/C	2 (7.4%)	0 (0%)	0.00 (0.00-NA)
Dominant	T/T	24 (88.9%)	19 (86.4%)	1	0.39	71.3	75.1
	C/T-C/C	3 (11.1%)	3 (13.6%)	2.31 (0.34-15.68)
Recessive	T/T-C/T	25 (92.6%)	22 (100%)	1	0.17	69	72.7
	C/C	2 (7.4%)	0 (0%)	0.00 (0.00-NA)
Overdominant	T/T-C/C	26 (96.3%)	19 (86.4%)	1	0.076	69.8	73.6
	C/T	1 (3.7%)	3 (13.6%)	8.29 (0.62-111.23)
Log-additive	---	---	---	1.09 (0.28-4.31)	0.9	71.3	75.1
SNP: rs141640975
Percentage of typed samples: 49/50 (98%)
rs141640975 allele frequencies (n=49)
	All subjects		STATUS=1		STATUS=2
Allele	Count	Proportion	Count	Proportion	Count	Proportion
G	98	1	54	1	44	1
rs141640975 genotype frequencies (n=50)
	All subjects		STATUS=1		STATUS=2
Genotype	Count	Proportion	Count	Proportion	Count	Proportion
	49	1	27	1	23	1
NA	1	---	0	---	1	---
rs141640975 association with response
Monomorphic SNP
SNP: rs1801239
Percentage of typed samples: 49/50 (98%)
rs1801239 allele frequencies (n=49)
	All subjects		STATUS=1		STATUS=2
Allele	Count	Proportion	Count	Proportion	Count	Proportion
T	97	0.99	53	0.98	44	1
C	1	0.01	1	0.02	0	0
rs1801239 genotype frequencies (n=50)
	All subjects		STATUS=1		STATUS=2
Genotype	Count	Proportion	Count	Proportion	Count	Proportion
T/C	1	0.02	1	0.04	0	0
T/T	48	0.98	26	0.96	22	1
NA	1	---	0	---	1	---
rs1801239 association with response STATUS (n=49)
Model	Genotype	STATUS=1	STATUS=2	OR (95% CI)	P-value	AIC	BIC
---	T/T	26 (96.3%)	22 (100%)	1	0.27	70.2	74
	C/T	1 (3.7%)	0 (0%)	0.00 (0.00-NA)
SNP: rs1862416
Percentage of typed samples: 48/50 (96%)
rs1862416 allele frequencies (n=48)
	All subjects		STATUS=1		STATUS=2
Allele	Count	Proportion	Count	Proportion	Count	Proportion
T	89	0.93	48	0.89	41	0.98
C	7	0.07	6	0.11	1	0.02
rs1862416 genotype frequencies (n=50)
	All subjects		STATUS=1		STATUS=2
Genotype	Count	Proportion	Count	Proportion	Count	Proportion
T/C	7	0.15	6	0.22	1	0.05
T/T	41	0.85	21	0.78	20	0.95
NA	2	---	0	---	2	---
rs1862416 association with response STATUS (n=48)
Model	Genotype	STATUS=1	STATUS=2	OR (95% CI)	P-value	AIC	BIC
---	T/T	21 (77.8%)	20 (95.2%)	1	0.072	66.6	70.3
	C/T	6 (22.2%)	1 (4.8%)	0.18 (0.02-1.59)
SNP: rs2271462
Percentage of typed samples: 49/50 (98%)
rs2271462 allele frequencies (n=49)
	All subjects		STATUS=1		STATUS=2
Allele	Count	Proportion	Count	Proportion	Count	Proportion
C	82	0.84	47	0.87	35	0.8
T	16	0.16	7	0.13	9	0.2
rs2271462 genotype frequencies (n=50)
	All subjects		STATUS=1		STATUS=2
Genotype	Count	Proportion	Count	Proportion	Count	Proportion
C/C	34	0.69	20	0.74	14	0.64
C/T	14	0.29	7	0.26	7	0.32
T/T	1	0.02	0	0	1	0.05
NA	1	---	0	---	1	---
rs2271462 association with response STATUS (n=49)
Model	Genotype	STATUS=1	STATUS=2	OR (95% CI)	P-value	AIC	BIC
Codominant	C/C	20 (74.1%)	14 (63.6%)	1	0.29	71.5	77.2
	T/C	7 (25.9%)	7 (31.8%)	1.72 (0.45-6.59)
	T/T	0 (0%)	1 (4.5%)	NA (0.00-NA)
Dominant	C/C	20 (74.1%)	14 (63.6%)	1	0.35	70.8	74.6
	T/C-T/T	7 (25.9%)	8 (36.4%)	1.88 (0.49-7.14)
Recessive	C/C-T/C	27 (100%)	21 (95.5%)	1	0.18	69.8	73.6
	T/T	0 (0%)	1 (4.5%)	NA (0.00-NA)
Overdominant	C/C-T/T	20 (74.1%)	15 (68.2%)	1	0.58	71.2	75
	T/C	7 (25.9%)	7 (31.8%)	1.45 (0.39-5.40)
Log-additive	---	---	---	2.13 (0.61-7.48)	0.23	70.4	74.2
SNP: rs2300290
Percentage of typed samples: 49/50 (98%)
rs2300290 allele frequencies (n=49)
	All subjects		STATUS=1		STATUS=2
Allele	Count	Proportion	Count	Proportion	Count	Proportion
G	75	0.77	42	0.78	33	0.75
A	23	0.23	12	0.22	11	0.25
rs2300290 genotype frequencies (n=50)
	All subjects		STATUS=1		STATUS=2
Genotype	Count	Proportion	Count	Proportion	Count	Proportion
A/A	2	0.04	0	0	2	0.09
G/A	19	0.39	12	0.44	7	0.32
G/G	28	0.57	15	0.56	13	0.59
NA	1	---	0	---	1	---
rs2300290 association with response STATUS (n=49)
Model	Genotype	STATUS=1	STATUS=2	OR (95% CI)	P-value	AIC	BIC
Codominant	G/G	15 (55.6%)	13 (59.1%)	1	0.2	69.7	75.4
	A/G	12 (44.4%)	7 (31.8%)	0.73 (0.21-2.50)
	A/A	0 (0%)	2 (9.1%)	NA (0.00-NA)
Dominant	G/G	15 (55.6%)	13 (59.1%)	1	0.92	71.4	75.1
	A/G-A/A	12 (44.4%)	9 (40.9%)	0.94 (0.29-3.07)
Recessive	G/G-A/G	27 (100%)	20 (90.9%)	1	0.083	68.1	71.9
	A/A	0 (0%)	2 (9.1%)	NA (0.00-NA)
Overdominant	G/G-A/A	15 (55.6%)	15 (68.2%)	1	0.46	70.6	74.4
	A/G	12 (44.4%)	7 (31.8%)	0.63 (0.19-2.15)
Log-additive	---	---	---	1.25 (0.46-3.44)	0.66	71.3	75.1
SNP: rs34882080
Percentage of typed samples: 49/50 (98%)
rs34882080 allele frequencies (n=49)
	All subjects		STATUS=1		STATUS=2
Allele	Count	Proportion	Count	Proportion	Count	Proportion
A	97	0.99	53	0.98	44	1
G	1	0.01	1	0.02	0	0
rs34882080 genotype frequencies (n=50)
	All subjects		STATUS=1		STATUS=2
Genotype	Count	Proportion	Count	Proportion	Count	Proportion
A/A	48	0.98	26	0.96	22	1
A/G	1	0.02	1	0.04	0	0
NA	1	---	0	---	1	---
rs34882080 association with response STATUS (n=49)
Model	Genotype	STATUS=1	STATUS=2	OR (95% CI)	P-value	AIC	BIC
---	A/A	26 (96.3%)	22 (100%)	1	0.27	70.2	74
	G/A	1 (3.7%)	0 (0%)	0.00 (0.00-NA)
SNP: rs3733989
Percentage of typed samples: 49/50 (98%)
rs3733989 allele frequencies (n=49)
	All subjects		STATUS=1		STATUS=2
Allele	Count	Proportion	Count	Proportion	Count	Proportion
A	82	0.84	46	0.85	36	0.82
G	16	0.16	8	0.15	8	0.18
rs3733989 genotype frequencies (n=50)
	All subjects		STATUS=1		STATUS=2
Genotype	Count	Proportion	Count	Proportion	Count	Proportion
A/A	33	0.67	19	0.7	14	0.64
A/G	16	0.33	8	0.3	8	0.36
NA	1	---	0	---	1	---
rs3733989 association with response STATUS (n=49)
Model	Genotype	STATUS=1	STATUS=2	OR (95% CI)	P-value	AIC	BIC
---	A/A	19 (70.4%)	14 (63.6%)	1	0.62	71.2	75
	A/G	8 (29.6%)	8 (36.4%)	1.36 (0.41-4.50)
SNP: rs3748299
Percentage of typed samples: 48/50 (96%)
rs3748299 allele frequencies (n=48)
	All subjects		STATUS=1		STATUS=2
Allele	Count	Proportion	Count	Proportion	Count	Proportion
G	59	0.61	32	0.62	27	0.61
A	37	0.39	20	0.38	17	0.39
rs3748299 genotype frequencies (n=50)
	All subjects		STATUS=1		STATUS=2
Genotype	Count	Proportion	Count	Proportion	Count	Proportion
A/A	8	0.17	4	0.15	4	0.18
G/A	21	0.44	12	0.46	9	0.41
G/G	19	0.4	10	0.38	9	0.41
NA	2	---	1	---	1	---
rs3748299 association with response STATUS (n=48)
Model	Genotype	STATUS=1	STATUS=2	OR (95% CI)	P-value	AIC	BIC
Codominant	G/G	10 (38.5%)	9 (40.9%)	1	0.81	72.1	77.7
	G/A	12 (46.1%)	9 (40.9%)	0.76 (0.20-2.82)
	A/A	4 (15.4%)	4 (18.2%)	1.28 (0.22-7.54)
Dominant	G/G	10 (38.5%)	9 (40.9%)	1	0.82	70.2	73.9
	G/A-A/A	16 (61.5%)	13 (59.1%)	0.87 (0.25-2.97)
Recessive	G/G-G/A	22 (84.6%)	18 (81.8%)	1	0.62	70.1	73.9
	A/A	4 (15.4%)	4 (18.2%)	1.50 (0.30-7.55)
Overdominant	G/G-A/A	14 (53.9%)	13 (59.1%)	1	0.56	70.1	73.8
	G/A	12 (46.1%)	9 (40.9%)	0.70 (0.21-2.33)
Log-additive	---	---	---	1.05 (0.45-2.45)	0.92	70.2	74
SNP: rs4014195
Percentage of typed samples: 49/50 (98%)
rs4014195 allele frequencies (n=49)
	All subjects		STATUS=1		STATUS=2
Allele	Count	Proportion	Count	Proportion	Count	Proportion
C	79	0.81	41	0.76	38	0.86
G	19	0.19	13	0.24	6	0.14
rs4014195 genotype frequencies (n=50)
	All subjects		STATUS=1		STATUS=2
Genotype	Count	Proportion	Count	Proportion	Count	Proportion
C/C	32	0.65	16	0.59	16	0.73
C/G	15	0.31	9	0.33	6	0.27
G/G	2	0.04	2	0.07	0	0
NA	1	---	0	---	1	---
rs4014195 association with response STATUS (n=49)
Model	Genotype	STATUS=1	STATUS=2	OR (95% CI)	P-value	AIC	BIC
Codominant	C/C	16 (59.3%)	16 (72.7%)	1	0.23	70.6	76.2
	G/C	9 (33.3%)	6 (27.3%)	0.67 (0.18-2.53)
	G/G	2 (7.4%)	0 (0%)	0.00 (0.00-NA)
Dominant	C/C	16 (59.3%)	16 (72.7%)	1	0.34	70.4	74.2
	G/C-G/G	11 (40.7%)	6 (27.3%)	0.53 (0.15-1.95)
Recessive	C/C-G/C	25 (92.6%)	22 (100%)	1	0.11	69	72.7
	G/G	2 (7.4%)	0 (0%)	0.00 (0.00-NA)
Overdominant	C/C-G/G	18 (66.7%)	16 (72.7%)	1	0.72	71.2	75
	G/C	9 (33.3%)	6 (27.3%)	0.78 (0.21-2.91)
Log-additive	---	---	---	0.48 (0.15-1.49)	0.19	69.7	73.5
SNP: rs4242220
Percentage of typed samples: 45/50 (90%)
rs4242220 allele frequencies (n=45)
	All subjects		STATUS=1		STATUS=2
Allele	Count	Proportion	Count	Proportion	Count	Proportion
T	63	0.7	36	0.72	27	0.68
G	27	0.3	14	0.28	13	0.32
rs4242220 genotype frequencies (n=50)
	All subjects		STATUS=1		STATUS=2
Genotype	Count	Proportion	Count	Proportion	Count	Proportion
G/G	4	0.09	1	0.04	3	0.15
T/G	19	0.42	12	0.48	7	0.35
T/T	22	0.49	12	0.48	10	0.5
NA	5	---	2	---	3	---
rs4242220 association with response STATUS (n=45)
Model	Genotype	STATUS=1	STATUS=2	OR (95% CI)	P-value	AIC	BIC
Codominant	T/T	12 (48%)	10 (50%)	1	0.24	65.8	71.2
	G/T	12 (48%)	7 (35%)	0.67 (0.18-2.53)
	G/G	1 (4%)	3 (15%)	5.62 (0.43-73.00)
Dominant	T/T	12 (48%)	10 (50%)	1	0.96	65.8	69.4
	G/T-G/G	13 (52%)	10 (50%)	0.97 (0.29-3.31)
Recessive	T/T-G/T	24 (96%)	17 (85%)	1	0.11	64.1	67.7
	G/G	1 (4%)	3 (15%)	6.57 (0.53-81.00)
Overdominant	T/T-G/G	13 (52%)	13 (65%)	1	0.35	65.1	68.7
	G/T	12 (48%)	7 (35%)	0.54 (0.15-1.97)
Log-additive	---	---	---	1.36 (0.52-3.55)	0.52	65.6	69.2
SNP: rs45551835
Percentage of typed samples: 48/50 (96%)
rs45551835 allele frequencies (n=48)
	All subjects		STATUS=1		STATUS=2
Allele	Count	Proportion	Count	Proportion	Count	Proportion
G	93	0.97	53	0.98	40	0.95
A	3	0.03	1	0.02	2	0.05
rs45551835 genotype frequencies (n=50)
	All subjects		STATUS=1		STATUS=2
Genotype	Count	Proportion	Count	Proportion	Count	Proportion
A/A	1	0.02	0	0	1	0.05
G/A	1	0.02	1	0.04	0	0
G/G	46	0.96	26	0.96	20	0.95
NA	2	---	0	---	2	---
rs45551835 association with response STATUS (n=48)
Model	Genotype	STATUS=1	STATUS=2	OR (95% CI)	P-value	AIC	BIC
Codominant	G/G	26 (96.3%)	20 (95.2%)	1	0.34	69	74.6
	G/A	1 (3.7%)	0 (0%)	0.00 (0.00-NA)
	A/A	0 (0%)	1 (4.8%)	NA (0.00-NA)
Dominant	G/G	26 (96.3%)	20 (95.2%)	1	0.92	69.8	73.5
	G/A-A/A	1 (3.7%)	1 (4.8%)	1.17 (0.06-21.56)
Recessive	G/G-G/A	27 (100%)	20 (95.2%)	1	0.28	68.1	71.9
	A/A	0 (0%)	1 (4.8%)	NA (0.00-NA)
Overdominant	G/G-A/A	26 (96.3%)	21 (100%)	1	0.34	68.6	72.4
	G/A	1 (3.7%)	0 (0%)	0.00 (0.00-NA)
Log-additive	---	---	---	1.60 (0.21-12.35)	0.64	69.4	73.1
SNP: rs45619139
Percentage of typed samples: 49/50 (98%)
rs45619139 allele frequencies (n=49)
	All subjects		STATUS=1		STATUS=2
Allele	Count	Proportion	Count	Proportion	Count	Proportion
C	97	0.99	53	0.98	44	1
G	1	0.01	1	0.02	0	0
rs45619139 genotype frequencies (n=50)
	All subjects		STATUS=1		STATUS=2
Genotype	Count	Proportion	Count	Proportion	Count	Proportion
C/C	48	0.98	26	0.96	22	1
C/G	1	0.02	1	0.04	0	0
NA	1	---	0	---	1	---
rs45619139 association with response STATUS (n=49)
Model	Genotype	STATUS=1	STATUS=2	OR (95% CI)	P-value	AIC	BIC
---	C/C	26 (96.3%)	22 (100%)	1	0.27	70.2	74
	G/C	1 (3.7%)	0 (0%)	0.00 (0.00-NA)
SNP: rs522800
Percentage of typed samples: 49/50 (98%)
rs522800 allele frequencies (n=49)
	All subjects		STATUS=1		STATUS=2
Allele	Count	Proportion	Count	Proportion	Count	Proportion
G	97	0.99	53	0.98	44	1
C	1	0.01	1	0.02	0	0
rs522800 genotype frequencies (n=50)
	All subjects		STATUS=1		STATUS=2
Genotype	Count	Proportion	Count	Proportion	Count	Proportion
G/C	1	0.02	1	0.04	0	0
G/G	48	0.98	26	0.96	22	1
NA	1	---	0	---	1	---
rs522800 association with response STATUS (n=49)
Model	Genotype	STATUS=1	STATUS=2	OR (95% CI)	P-value	AIC	BIC
---	G/G	26 (96.3%)	22 (100%)	1	0.27	70.2	74
	C/G	1 (3.7%)	0 (0%)	0.00 (0.00-NA)
SNP: rs539606836
Percentage of typed samples: 49/50 (98%)
rs539606836 allele frequencies (n=49)
	All subjects		STATUS=1		STATUS=2
Allele	Count	Proportion	Count	Proportion	Count	Proportion
G	98	1	54	1	44	1
rs539606836 genotype frequencies (n=50)
	All subjects		STATUS=1		STATUS=2
Genotype	Count	Proportion	Count	Proportion	Count	Proportion
	49	1	27	1	23	1
NA	1	---	0	---	1	---
rs539606836 association with response
Monomorphic SNP
SNP: rs572663329
Percentage of typed samples: 49/50 (98%)
rs572663329 allele frequencies (n=49)
	All subjects		STATUS=1		STATUS=2
Allele	Count	Proportion	Count	Proportion	Count	Proportion
C	97	0.99	53	0.98	44	1
G	1	0.01	1	0.02	0	0
rs572663329 genotype frequencies (n=50)
	All subjects		STATUS=1		STATUS=2
Genotype	Count	Proportion	Count	Proportion	Count	Proportion
C/C	48	0.98	26	0.96	22	1
C/G	1	0.02	1	0.04	0	0
NA	1	---	0	---	1	---
rs572663329 association with response STATUS (n=49)
Model	Genotype	STATUS=1	STATUS=2	OR (95% CI)	P-value	AIC	BIC
---	C/C	26 (96.3%)	22 (100%)	1	0.27	70.2	74
	G/C	1 (3.7%)	0 (0%)	0.00 (0.00-NA)
SNP: rs6488782
Percentage of typed samples: 48/50 (96%)
rs6488782 allele frequencies (n=48)
	All subjects		STATUS=1		STATUS=2
Allele	Count	Proportion	Count	Proportion	Count	Proportion
C	61	0.64	32	0.62	29	0.66
A	35	0.36	20	0.38	15	0.34
rs6488782 genotype frequencies (n=50)
	All subjects		STATUS=1		STATUS=2
Genotype	Count	Proportion	Count	Proportion	Count	Proportion
A/A	2	0.04	1	0.04	1	0.05
C/A	31	0.65	18	0.69	13	0.59
C/C	15	0.31	7	0.27	8	0.36
NA	2	---	1	---	1	---
rs6488782 association with response STATUS (n=48)
Model	Genotype	STATUS=1	STATUS=2	OR (95% CI)	P-value	AIC	BIC
Codominant	C/C	7 (26.9%)	8 (36.4%)	1	0.62	71.7	77.3
	C/A	18 (69.2%)	13 (59.1%)	0.53 (0.14-1.94)
	A/A	1 (3.8%)	1 (4.5%)	0.55 (0.02-15.46)
Dominant	C/C	7 (26.9%)	8 (36.4%)	1	0.33	69.7	73.5
	C/A-A/A	19 (73.1%)	14 (63.6%)	0.53 (0.14-1.92)
Recessive	C/C-C/A	25 (96.2%)	21 (95.5%)	1	0.91	70.2	73.9
	A/A	1 (3.8%)	1 (4.5%)	0.83 (0.03-20.73)
Overdominant	C/C-A/A	8 (30.8%)	9 (40.9%)	1	0.36	69.7	73.4
	C/A	18 (69.2%)	13 (59.1%)	0.56 (0.16-1.97)
Log-additive	---	---	---	0.59 (0.19-1.86)	0.36	69.9	73.6
SNP: rs6591190
Percentage of typed samples: 49/50 (98%)
rs6591190 allele frequencies (n=49)
	All subjects		STATUS=1		STATUS=2
Allele	Count	Proportion	Count	Proportion	Count	Proportion
C	57	0.58	37	0.69	20	0.45
G	41	0.42	17	0.31	24	0.55
rs6591190 genotype frequencies (n=50)
	All subjects		STATUS=1		STATUS=2
Genotype	Count	Proportion	Count	Proportion	Count	Proportion
C/C	15	0.31	13	0.48	2	0.09
C/G	27	0.55	11	0.41	16	0.73
G/G	7	0.14	3	0.11	4	0.18
NA	1	---	0	---	1	---
rs6591190 association with response STATUS (n=49)
Model	Genotype	STATUS=1	STATUS=2	OR (95% CI)	P-value	AIC	BIC
Codominant	C/C	13 (48.1%)	2 (9.1%)	1	0.0088	63.8	69.5
	G/C	11 (40.7%)	16 (72.7%)	3.44 (1.01-10.44)
	G/G	3 (11.1%)	4 (18.2%)	3.68 (0.97-11.90)
Dominant	C/C	13 (48.1%)	2 (9.1%)	1	0.0021	61.8	65.6
	G/C-G/G	14 (51.9%)	20 (90.9%)	3.28 (1.82-8.01)
Recessive	C/C-G/C	24 (88.9%)	18 (81.8%)	1	0.53	70.9	74.7
	G/G	3 (11.1%)	4 (18.2%)	1.71 (0.32-9.22)
Overdominant	C/C-G/G	16 (59.3%)	6 (27.3%)	1	0.021	66.3	70.1
	G/C	11 (40.7%)	16 (72.7%)	4.15 (1.18-14.55)
Log-additive	---	---	---	3.45 (1.19-9.98)	0.013	65	68.8
SNP: rs72831309
Percentage of typed samples: 49/50 (98%)
rs72831309 allele frequencies (n=49)
	All subjects		STATUS=1		STATUS=2
Allele	Count	Proportion	Count	Proportion	Count	Proportion
G	98	1	54	1	44	1
rs72831309 genotype frequencies (n=50)
	All subjects		STATUS=1		STATUS=2
Genotype	Count	Proportion	Count	Proportion	Count	Proportion
	49	1	27	1	23	1
NA	1	---	0	---	1	---
rs72831309 association with response
Monomorphic SNP
SNP: rs74375025
Percentage of typed samples: 49/50 (98%)
rs74375025 allele frequencies (n=49)
	All subjects		STATUS=1		STATUS=2
Allele	Count	Proportion	Count	Proportion	Count	Proportion
G	97	0.99	53	0.98	44	1
A	1	0.01	1	0.02	0	0
rs74375025 genotype frequencies (n=50)
	All subjects		STATUS=1		STATUS=2
Genotype	Count	Proportion	Count	Proportion	Count	Proportion
G/A	1	0.02	1	0.04	0	0
G/G	48	0.98	26	0.96	22	1
NA	1	---	0	---	1	---
rs74375025 association with response STATUS (n=49)
Model	Genotype	STATUS=1	STATUS=2	OR (95% CI)	P-value	AIC	BIC
---	G/G	26 (96.3%)	22 (100%)	1	0.27	70.2	74
	A/G	1 (3.7%)	0 (0%)	0.00 (0.00-NA)
SNP: rs77924615
Percentage of typed samples: 48/50 (96%)
rs77924615 allele frequencies (n=48)
	All subjects		STATUS=1		STATUS=2
Allele	Count	Proportion	Count	Proportion	Count	Proportion
G	79	0.82	40	0.77	39	0.89
A	17	0.18	12	0.23	5	0.11
rs77924615 genotype frequencies (n=50)
	All subjects		STATUS=1		STATUS=2
Genotype	Count	Proportion	Count	Proportion	Count	Proportion
A/A	2	0.04	2	0.08	0	0
G/A	13	0.27	8	0.31	5	0.23
G/G	33	0.69	16	0.62	17	0.77
NA	2	---	1	---	1	---
rs77924615 association with response STATUS (n=48)
Model	Genotype	STATUS=1	STATUS=2	OR (95% CI)	P-value	AIC	BIC
Codominant	G/G	16 (61.5%)	17 (77.3%)	1	0.14	69	74.7
	G/A	8 (30.8%)	5 (22.7%)	0.46 (0.11-1.96)
	A/A	2 (7.7%)	0 (0%)	0.00 (0.00-NA)
Dominant	G/G	16 (61.5%)	17 (77.3%)	1	0.14	68.8	72.6
	G/A-A/A	10 (38.5%)	5 (22.7%)	0.36 (0.09-1.44)
Recessive	G/G-G/A	24 (92.3%)	22 (100%)	1	0.096	67.7	71.4
	A/A	2 (7.7%)	0 (0%)	0.00 (0.00-NA)
Overdominant	G/G-A/A	18 (69.2%)	17 (77.3%)	1	0.37	69.8	73.6
	G/A	8 (30.8%)	5 (22.7%)	0.53 (0.13-2.20)
Log-additive	---	---	---	0.35 (0.10-1.22)	0.077	68	71.8
SNP: rs7918972
Percentage of typed samples: 49/50 (98%)
rs7918972 allele frequencies (n=49)
	All subjects		STATUS=1		STATUS=2
Allele	Count	Proportion	Count	Proportion	Count	Proportion
T	64	0.65	35	0.65	29	0.66
G	34	0.35	19	0.35	15	0.34
rs7918972 genotype frequencies (n=50)
	All subjects		STATUS=1		STATUS=2
Genotype	Count	Proportion	Count	Proportion	Count	Proportion
G/G	6	0.12	2	0.07	4	0.18
T/G	22	0.45	15	0.56	7	0.32
T/T	21	0.43	10	0.37	11	0.5
NA	1	---	0	---	1	---
rs7918972 association with response STATUS (n=49)
Model	Genotype	STATUS=1	STATUS=2	OR (95% CI)	P-value	AIC	BIC
Codominant	T/T	10 (37%)	11 (50%)	1	0.14	70.2	75.9
	G/T	15 (55.6%)	7 (31.8%)	0.30 (0.08-1.20)
	G/G	2 (7.4%)	4 (18.2%)	1.24 (0.17-9.24)
Dominant	T/T	10 (37%)	11 (50%)	1	0.17	70.6	74.4
	G/T-G/G	17 (63%)	11 (50%)	0.42 (0.12-1.49)
Recessive	T/T-G/T	25 (92.6%)	18 (81.8%)	1	0.35	70.1	73.9
	G/G	2 (7.4%)	4 (18.2%)	2.36 (0.37-14.91)
Overdominant	T/T-G/G	12 (44.4%)	15 (68.2%)	1	0.047	68.6	72.4
	G/T	15 (55.6%)	7 (31.8%)	0.29 (0.08-1.04)
Log-additive	---	---	---	0.79 (0.32-1.93)	0.6	71.4	75.2
SNP: rs7956634
Percentage of typed samples: 49/50 (98%)
rs7956634 allele frequencies (n=49)
	All subjects		STATUS=1		STATUS=2
Allele	Count	Proportion	Count	Proportion	Count	Proportion
T	94	0.96	54	1	40	0.91
C	4	0.04	0	0	4	0.09
rs7956634 genotype frequencies (n=50)
	All subjects		STATUS=1		STATUS=2
Genotype	Count	Proportion	Count	Proportion	Count	Proportion
C/C	1	0.02	0	0	1	0.05
T/C	2	0.04	0	0	2	0.09
T/T	46	0.94	27	1	19	0.86
NA	1	---	0	---	1	---
rs7956634 association with response STATUS (n=49)
Model	Genotype	STATUS=1	STATUS=2	OR (95% CI)	P-value	AIC	BIC
Codominant	T/T	27 (100%)	19 (86.4%)	1	0.09	68.4	74
	C/T	0 (0%)	2 (9.1%)	NA (0.00-NA)
	C/C	0 (0%)	1 (4.5%)	NA (0.00-NA)
Dominant	T/T	27 (100%)	19 (86.4%)	1	0.025	66.4	70.2
	C/T-C/C	0 (0%)	3 (13.6%)	NA (0.00-NA)
Recessive	T/T-C/T	27 (100%)	21 (95.5%)	1	0.2	69.8	73.6
	C/C	0 (0%)	1 (4.5%)	NA (0.00-NA)
Overdominant	T/T-C/C	27 (100%)	20 (90.9%)	1	0.064	68.1	71.9
	C/T	0 (0%)	2 (9.1%)	NA (0.00-NA)
Log-additive	---	---	---	NA (0.00-NA)	0.025	66.4	70.2
SNP: rs7976329
Percentage of typed samples: 49/50 (98%)
rs7976329 allele frequencies (n=49)
	All subjects		STATUS=1		STATUS=2
Allele	Count	Proportion	Count	Proportion	Count	Proportion
T	68	0.69	39	0.72	29	0.66
C	30	0.31	15	0.28	15	0.34
rs7976329 genotype frequencies (n=50)
	All subjects		STATUS=1		STATUS=2
Genotype	Count	Proportion	Count	Proportion	Count	Proportion
C/C	4	0.08	2	0.07	2	0.09
T/C	22	0.45	11	0.41	11	0.5
T/T	23	0.47	14	0.52	9	0.41
NA	1	---	0	---	1	---
rs7976329 association with response STATUS (n=49)
Model	Genotype	STATUS=1	STATUS=2	OR (95% CI)	P-value	AIC	BIC
Codominant	T/T	14 (51.9%)	9 (40.9%)	1	0.87	72.8	78.5
	C/T	11 (40.7%)	11 (50%)	1.29 (0.37-4.46)
	C/C	2 (7.4%)	2 (9.1%)	1.64 (0.18-14.72)
Dominant	T/T	14 (51.9%)	9 (40.9%)	1	0.63	70.8	74.6
	C/T-C/C	13 (48.1%)	13 (59.1%)	1.34 (0.41-4.39)
Recessive	T/T-C/T	25 (92.6%)	20 (90.9%)	1	0.73	71.4	75.2
	C/C	2 (7.4%)	2 (9.1%)	1.45 (0.18-12.05)
Overdominant	T/T-C/C	16 (59.3%)	11 (50%)	1	0.77	71	74.8
	C/T	11 (40.7%)	11 (50%)	1.20 (0.36-3.95)
Log-additive	---	---	---	1.29 (0.51-3.24)	0.59	70.9	74.7
