# Supplementary material for: Development and validation of a risk prediction model for diabetic kidney disease in patients with diabetic retinopathy
Source: Front Endocrinol (Lausanne). 2025 May 5;16:1499866. doi: 10.3389/fendo.2025.1499866 (PMC12086070; doi:10.3389/fendo.2025.1499866)
Supplement: Supplementary file 1 [file SupplementaryFile1.zip › original data/6.xlsx]

## Sheet: Sheet1
group(1=DR,2=DR+DKD)	gender(1=male,2=female)	age(y)	DRstaging(1=NPDR,2=PDR)	ageofdiagnosisofDM(y)	durationofdiabetes(m)	historyofhypertension(0=no,1=yes)	durationofhypertension(m)	historyofCVD(0=no,1=yes)	historyofstroke(0=no,1=yes)	historyoffattyliver(0=no,1=yes)	smokinghistory(0=no,1=yes)	smokingyears(y)	drinkinghistory(0=no,1=yes)	familyofT2DMhistory(0=no,1=yes)	sytolicpressure(mmHg)	diastolicpressure(mmHg)	height(cm)	weight(kg)	BMI(kg/m2)	X.24ALB(mg)	X.24hproteinuria(g)	leukocyte(109/L)	neutrophilabsolutevalue(109/L)	lymphocyteabsolutevalue(109/L)	NLR	monocyteabsolutevalue(109/L)	LMR	erythrocyte(1012/L)	hemoglobin(g/L)	hematocritvalue(L/L)	RDW(%)	thrombocyte(109/L)	PLR	PCT(%)	APTT(s)	PT(s)	fibrinogen(g/L)	urinespecificgravity	urinePH	AST(U/L)	ALT(U/L)	GGT(U/L)	ALP(U/L)	ALB(g/L)	Tbil(umol/L)	Dbil(umol/L)	Ibil(umol/L)	UREA(mmol/L)	SCr(umol/L)
1	1	53	1	52	12	0	0	0	0	1	0	0	0	0	130	90	180	80	24.6914	5	0.16	7.63	4.26	2.63	1.61977	0.49	5.36735	4.71	150	0.442	11.1	278	105.703	0.29	26.1	11.2	2.93	1.024	5.5	12.4	11	18.5	96.9	41.3	17.1	3	14.1	6.07	67
1	2	71	1	48	275	1	191	1	1	1	0	0	0	1	148	71	162	76.9	29.3	23.76	0.12	7.67	4.9	1.95	2.51282	0.43	4.53488	4.29	122	0.373	14	266	136.41	0.28	27	10.3	3.86	1.02	5.5	20.7	11.5	48.2	80.9	36.8	6.4	2	4.4	8.73	58.4
1	2	56	1	36	240	1	96	0	0	1	0	0	0	0	158	80	162	68	25.9107	8.64	0.08	6.91	3.67	2.26	1.62389	0.63	3.5873	4.29	135	0.381	11.7	260	115.044	0.28	26.3	11.4	2.58	1.021	5	25.8	19.1	24.5	52.7	38.5	12.1	1.7	10.4	6.37	75
2	1	33	2	23	120	0	0	0	0	1	0	0	0	0	128	85	163	80	30.1103	119.17	0.3	8.59	5.7	2.33	2.44635	0.38	6.13158	6.3	182	0.527	12.5	209	89.6996	0.24	27.5	11.4	2.58	1.038	6	21.9	40.4	59.7	92.1	44	16	2.7	13.3	4.83	54.2
2	1	55	1	45	120	1	1	0	1	1	1	40	0	0	155	76	173	70	23.3887	714.5	1.2	7.02	4.26	1.84	2.31522	0.59	3.11864	4.82	150	0.425	14	368	200	0.38	26.9	11	3.44	1.04	5.5	21.6	22	25.4	97.8	35	13.3	2.7	10.6	7.14	84.2
2	1	49	1	43	72	1	48	0	0	1	1	30	0	0	170	93	169	76	26.6097	6616.7	11.7	6.58	4.2	1.77	2.37288	0.4	4.425	4.2	121	0.345	12.1	150	84.7458	0.17	25.9	10.7	4.22	1.009	6	18.5	11.1	23.7	113.3	26.9	8.4	1.2	7.2	5.46	124.7
2	1	64	1	45	225	1	141	1	0	1	0	0	1	1	132	74	174.5	94.4	31	239.4	0.38	5.75	3.36	1.86	1.80645	0.48	3.875	5.07	156	0.441	13.4	145	77.957	0.17	24.5	10.4	2.76	1.025	5	19.4	31.7	25.3	56.9	36.7	22.1	5.6	16.5	6.59	98.2
1	2	46	1	36	120	0	0	1	0	1	0	0	0	0	134	78	164	85	31.6032	29.91	0.18	4.77	2.76	1.46	1.89041	0.44	3.31818	3.99	90	0.295	16	258	176.712	0.3	26.3	12.1	2.7	1.031	5.5	68.8	54.5	36.5	47	37.9	15.5	3.2	12.3	2.99	37.4
1	1	56	1	45	129	1	81	1	0	1	1	40	0	1	139	86	169	65.1	22.8	10.5	0.17	7.64	3.81	2.74	1.39051	0.66	4.15152	5.94	184	0.522	12	266	97.0803	0.27	25.5	10.4	3.08	1.02	5	16.2	13.9	24.1	75.4	43	27.3	5.1	22.2	5.89	65.9
1	1	39	1	36	38	1	89	0	0	1	1	16	1	0	130	86	164	69	25.7	16.64	0.05	7.17	3.95	2.58	1.53101	0.32	8.0625	5.73	168	0.491	11.9	262	101.55	0.29	34.6	11.2	4.23	1.025	6	11.6	15.2	61.6	56.5	40.7	13.5	2.3	11.2	4.44	46.8
1	1	41	1	30	128	0	0	0	0	0	0	0	0	0	124	82	171	82	28	19.17	0.11	6.36	3.44	2.48	1.3871	0.36	6.88889	4.59	145	0.427	12.1	309	124.597	0.31	33.9	10.4	1.63	1.03	5	32	50.5	79.7	50.1	45.8	11.4	3.2	8.2	8.8	65.9
2	2	65	1	40	300	0	0	0	0	1	0	0	0	0	142	83	150	67	29.7778	244.9	0.59	9.13	5.88	2.61	2.25287	0.55	4.74545	4.41	127	0.385	12	248	95.0192	0.26	24	10.9	4	1.013	5	19	6.7	13.8	106.8	41.2	11.6	1.7	9.9	11.23	142.8
2	1	46	2	26	240	0	0	0	0	0	0	0	0	0	123	66	190	95	26.3158	962.25	1.465	9.23	5.48	2.76	1.98551	0.65	4.24615	4.03	121	0.354	13.2	206	74.6377	0.2	24.7	11.4	4.41	1.028	5.5	19.2	17.4	24.4	66.7	33.3	4.9	1	3.9	8.97	83
1	2	70	1	66	45	0	0	0	0	0	0	0	0	0	133	73	152.5	48.9	21	28.6	0.6	4.72	2.79	1.61	1.73292	0.24	6.70833	4.46	132	0.396	13.1	185	114.907	0.18	26.4	10.1	2.91	1.015	6	15.8	10.5	22.4	48.8	37.6	10.2	2.9	7.3	8.1	51.1
1	2	52	2	41	132	1	72	0	0	0	0	0	0	0	126	75	169	66	23.1084	5	0.04	4.32	2.42	1.57	1.5414	0.26	6.03846	4.29	128	0.387	12.6	285	181.529	0.29	25.5	12	3.86	1.013	5.5	12.1	5.8	18.3	72.1	39.2	13.9	2.3	11.6	4.95	45
1	2	65	1	50	180	1	1	0	0	1	0	0	0	1	154	83	160	50	19.5312	10.5	0.13	6.52	3.74	2.24	1.66964	0.4	5.6	4.12	126	0.369	11.9	146	65.1786	0.18	23.2	10.6	2.88	1.02	6.5	14.6	14.1	12.3	68.4	34.5	10.9	1.2	9.7	5.06	46.5
2	1	55	1	38	204	0	0	0	1	0	1	30	0	0	128	75	175	79	25.7959	4063.9	5.45	9.74	5.6	3.07	1.8241	0.71	4.32394	4.35	135	0.397	11.9	206	67.101	0.24	24.6	10.2	4.69	1.011	6.5	17.8	12.2	60.6	153.7	28.6	5.6	0.8	4.8	10.97	144.4
1	2	62	1	36	311	1	1	0	1	0	0	0	0	1	120	63	163	61.9	23.3	10.5	0.2	5.68	3.89	1.07	3.63551	0.48	2.22917	4.38	132	0.392	14	209	195.327	0.24	27.1	10.1	2.67	1.03	6	18	15.6	23.9	70.6	39.9	11.1	2.7	8.4	6.39	73.4
2	2	54	1	34	240	1	60	0	0	0	0	0	0	1	163	80	160	62.7	24.5	296	0.46	9.11	6.23	1.98	3.14646	0.8	2.475	4.78	144	0.434	12.2	260	131.313	0.29	31	10.7	3.29	1.015	6.5	28.3	15.1	20.3	48.9	39.8	13	3.4	9.6	6.36	63.3
1	2	57	1	44	156	0	0	0	0	0	0	0	0	0	125	77	151	57.9	25.4	10.5	0.22	3.25	2.26	0.7	3.22857	0.21	3.33333	4.11	123	0.365	12.5	142	202.857	0.15	19.4	11.2	2.69	1.03	5	28.2	40.4	33.7	69.1	36.9	17.8	4.6	13.2	5.17	52.2
2	1	59	1	39	240	1	360	1	0	0	0	0	0	0	140	90	170	75	25.9516	58.04	0.35	6.06	4.43	0.97	4.56701	0.6	1.61667	4.37	139	0.4	12.2	193	198.969	0.2	25.1	12.1	2.54	1.016	7.5	29	28.7	15.9	103.2	41.2	23.4	5.4	18	6.26	94.9
1	1	55	1	44	132	0	0	1	0	1	0	0	0	0	119	72			24.22	14.33	0.07	10.73	6.11	3.73	1.63807	0.61	6.11475	5.19	171	0.487	12.7	248	66.4879	0.28	26.4	10.7	3.1	1.013	5	17	16.8	37.4	113.3	39.6	26.3	3.9	22.4	5.14	70.3
2	1	62	1	62	0	1	72	0	0	1	0	0	0	0	170	100	177	75	23.9395	2701.12	3.96	5.58	3.72	1.27	2.92913	0.49	2.59184	3.42	109	0.322	13.2	182	143.307	0.19	23.9	10.4	4.17	1.014	7	14	9	25.6	79.9	27.6	17.1	3.4	13.7	6.02	127.1
2	1	48	1	42	72	1	48	0	1	0	1	3	1	0	122	88	160	70	27.3438	797.12	1.08	6.18	3.4	2.35	1.44681	0.37	6.35135	3.8	123	0.341	12.8	193	82.1277	0.21	25.2	9.8	4.16	1.017	6	15.1	14.9	38	77.5	34.2	14	2.8	11.2	4.87	63
2	1	55	2	40	180	1	36	0	1	1	0	0	0	0	158	85	168	62.5	22.1443	912.52	0.87	7.53	5.08	1.57	3.23567	0.5	3.14	5.13	160	0.451	11.6	257	163.694	0.25	27	10.5	3.7	1.018	6	25	17.5	17.1	106.8	38.6	11.2	2.3	8.9	5.02	114.1
1	1	61	1	51	123	1	123	0	0	1	0	0	0	1	135	78	169	80	28	27.17	0.15	7.12	4.35	1.78	2.44382	0.56	3.17857	5.33	166	0.482	12.9	180	101.124	0.19	27.1	10.5	3.27	1.025	5.5	20.4	23.2	36.7	58	44.8	21.1	5.8	15.3	4.31	67.4
2	2	48	1	34	168	1	36	0	0	1	0	0	0	0	140	90	165	65	23.8751	55.84	0.08	6.85	4.26	2.05	2.07805	0.38	5.39474	6.06	119	0.383	15.9	301	146.829	0.3	26.6	12.3	3.22	1.014	6	18	19	30.5	92.4	45.2	26	4	22	4.31	52
2	1	56	1	51	66	0	0	1	0	0	0	0	0	1	119	80	167	83.4	29.9	195	0.43	7	4	2.24	1.78571	0.62	3.6129	4.96	162	0.451	11.8	231	103.125	0.23	28.4	10.1	2.95	1.033	5	19.3	23.2	26.2	52.7	39.8	11.4	1.7	9.7	6.43	52.1
2	1	59	1	46	156	1	120	0	1	1	0	0	0	0	135	65	170	68	23.5294	244.6	0.376	7.57	4.66	2.01	2.31841	0.67	3	5.18	168	0.473	12.4	242	120.398	0.21	27.1	11	2.04	1.042	6	16	8.3	26.9	76.2	40.4	10.1	2.2	7.9	4.95	46
2	2	58	1	48	120	0	0	0	0	1	0	0	0	0	134	84	164	65	24.1672	925.29	1.48	3.19	1.69	1.04	1.625	0.29	3.58621	5.23	155	0.459	11.9	136	130.769	0.16	30.6	11.8	2.74	1.023	5.5	31.7	32.3	74.8	134.3	39.9	10.9	1.6	9.3	6.47	58.2
2	1	60	1	52	96	0	0	0	0	1	0	0	0	1	125	80	165	70	25.7117	345.95	0.56	6.32	3.99	1.75	2.28	0.45	3.88889	5.28	151	0.454	12.5	156	89.1429	0.19	26.8	10.7	2.53	1.021	5.5	12.4	10.4	15.7	89.9	45	12.7	2.2	10.5	6.56	96.7
1	2	71	1	71	1	0	0	0	1	1	0	0	0	1	122	82	151.5	64.8	28.2	10.8	0.1	4.06	1.16	2.43	0.477366	0.32	7.59375	4.53	140	0.398	12.2	200	82.3045	0.22	28.7	11	2.24	1.01	5	26.1	31.3	21.2	43.9	40.2	17.6	4.4	13.2	7.42	47.4
1	1	52	1	42	120	0	0	0	0	1	0	0	0	0	132	74	170	80	27.6817	5	0.08	5.27	2.28	2.3	0.991304	0.44	5.22727	4.66	149	0.416	12.1	141	61.3043	0.16	26.1	11.1	3	1.031	5.5	17.4	25	20	48.8	39.9	15.3	2.7	12.6	5.14	51.9
2	2	68	1	58	120	1	120	0	0	1	0	0	0	0	130	80	160	63	24.6094	219.3	0.59	6.02	4.17	1.28	3.25781	0.44	2.90909	4.12	128	0.375	12.6	161	125.781	0.19	25.2	12.2	3.22	1.009	8.5	31.3	29.2	17.8	91	34.8	28.5	4.2	24.3	4.89	51.1
1	1	67	1	62	60	0	0	0	0	0	0	0	0	0	112	66	170	65	22.4913	5	0.05	4.75	2.41	1.99	1.21106	0.3	6.63333	1.74	80	0.231	17.8	93	46.7337	0.11	31.3	13.8	1.2	1.006	6	30.2	20.6	7.4	29.1	34.2	15.4	3.7	11.7	5.59	94.2
2	1	47	1	43	48	1	96	0	0	1	0	0	0	0	136	78	175	70	22.8571	1752.85	3.11	8.85	7.79	0.76	10.25	0.24	3.16667	4.3	135	0.372	12	283	372.368	0.28	24.4	10.5	3.68	1.032	5	15.6	18	44.4	77.8	39.8	16	2	14	6.81	81.7
2	1	51	1	41	120	1	12	0	1	1	0	0	0	0	133	89	170	76	26.2976	601.18	0.908	5.69	3.65	1.56	2.33974	0.38	4.10526	4.51	136	0.379	12.5	127	81.4103	0.12	29.6	9.8	2.61	1.025	6.5	14.1	17.6	25.3	90.6	37.2	10.6	2.2	8.4	5.67	81.4
1	2	33	2	27	72	0	0	0	0	1	0	0	0	1	125	80	165	55	20.202	13.39	0.112	6.52	3.37	2.47	1.36437	0.47	5.25532	4.48	141	0.398	11.6	357	144.534	0.35	24.4	12.1	3.04	1.037	5.5	15.7	12.8	29.5	61.5	45	10.6	1.2	9.4	8.35	48.7
2	1	76	1	63	158	0	0	1	0	0	1	40	0	1	144	61	164	58.4	21.7	23.5	0.102	7.89	4.51	2.49	1.81124	0.58	4.2931	4.01	113	0.351	12.6	207	83.1325	0.21	24.5	12.1	4.14	1.022	5.5	16.6	10.7	21	118	42.2	5.7	0.6	5.1	7.5	107
1	1	49	1	44	60	1	36	0	1	1	0	0	0	0	136	80	181.5	104.1	31.6	10.6	0.17	6.8	4.02	2.09	1.92344	0.46	4.54348	4.88	152	0.433	11.8	228	109.091	0.26	32.4	11.6	2.91	1.03	5.5	22.7	32.6	26.1	120.8	37.7	16.1	3.8	12.3	6.58	62.8
2	1	50	1	27	276	1	48	0	1	1	0	0	0	0	125	80	176	71	22.921	2276.16	3.87	3.32	2.41	0.65	3.70769	0.21	3.09524	4.51	138	0.386	12.5	134	206.154	0.16	23.8	10.7	2.49	1.03	6	18.9	18.1	17.1	72	33.2	13.9	2.2	11.7	6.7	86.1
2	1	55	1	28	321	1	57	0	0	1	0	0	1	0	123	59	171	85	29.1	5236	5.85	5.76	3.88	1.49	2.60403	0.33	4.51515	5.23	150	0.429	12.7	179	120.134	0.22	23.9	9.8	3.98	1.025	5.5	22.2	36.7	49.1	81.2	40.6	8.4	1.3	7.1	5.66	140.6
2	1	22	1	20	24	0	0	0	0	1	0	0	0	0	150	90	178	104	32.8241	338.13	0.57	8.98	4.78	3.44	1.38953	0.55	6.25455	5.81	170	0.492	12	301	87.5	0.32	27.9	11.5	4.44	1.018	5.5	84.5	126.9	87.6	65.1	47.3	25.5	4.1	21.4	4.31	76.5
1	2	55	1	38	205	0	0	0	0	0	0	0	0	1	92	72	164	61.7	22.9	10.9	0.16	6.4	3.38	2.35	1.4383	0.46	5.1087	4.06	131	0.389	12.1	199	84.6809	0.24	25	10.4	3.2	1.01	7.5	17.8	11.4	20.9	94.8	41.9	12.5	3.2	9.3	6.46	71.4
2	1	58	1	39	226	1	502	0	0	1	0	0	0	1	130	81	167	90	32.3	1335.6	1.76	8.06	4.99	2.74	1.82117	0.21	13.0476	5.05	147	0.431	12.9	270	98.5401	0.31	27.8	10.3	3.33	1.03	6	20.5	9.3	29.5	44.4	36.2	5.6	1.9	3.7	6.02	69.7
1	1	63	1	46	207	0	0	1	0	1	0	0	0	0	150	80	172	82	27.7	11.2	0.21	6.94	4.54	1.7	2.67059	0.52	3.26923	5.69	163	0.494	12.9	147	86.4706	0.13	31	11	2.61	1.015	6	17.1	20.7	53.4	47.3	40.6	15.3	2.6	12.7	5.8	62.9
2	1	65	1	64	18	1	60	1	1	1	0	0	0	0	131	93	165	80	29.3848	44.55	0.3	7.92	4.96	2.16	2.2963	0.63	3.42857	4.87	136	0.418	14.6	168	77.7778	0.2	24.3	11.5	4.56	1.027	6.5	23.6	22.2	34.8	69.1	34.8	6.8	1.5	5.3	6.5	85.5
2	1	67	1	37	360	0	0	0	0	1	1	40	1	0	136	78	160	60	23.4375	3071.12	4.8	4.96	3.05	1.09	2.79817	0.39	2.79487	4.15	125	0.363	13.1	212	194.495	0.22	24.2	10	4.93	1.011	5	17.6	25.2	71.9	82.4	41.5	18	2.5	15.5	9.65	109.4
2	2	28	1	17	132	0	0	0	0	0	0	0	0	0	154	88	155	62	25.8065	862.3	1.37	5.96	3.59	1.83	1.96175	0.44	4.15909	3.32	88	0.275	13.2	257	140.437	0.24	23.4	11.3	4.17	1.014	6	21.4	19.6	16.7	63.3	35.7	9.6	1.1	8.5	8.47	73.2
2	1	30	1	26	48	1	48	0	0	1	1	10	0	1	195	127	175	95	31.0204	3046.6	5.26	8.53	5.83	1.81	3.22099	0.25	7.24	4.62	137	0.38	12.7	169	93.3702	0.19	21.1	9.8	3.78	1.018	5	11.6	13.8	47.4	67.6	34.9	8.4	1.1	7.3	9.84	171.3
1	2	55	1	39	192	0	0	0	0	1	0	0	0	0	123	78	155	67	27.8876	13.76	0.02	7.24	3.91	2.81	1.39146	0.4	7.025	4.92	142	0.432	12.9	329	117.082	0.35	26.9	9.7	3.33	1.031	5.5	18.4	22.7	19.9	114.3	40.7	12.7	2.1	10.6	6.13	34
1	2	72	2	52	240	1	120	0	0	1	0	0	0	0	140	72	161	60	23.1473	10.5	0.2	7.25	4.75	1.84	2.58152	0.53	3.4717	4.35	134	0.384	11.9	293	159.239	0.32	25.4	10.6	3.2	1.01	6.5	32	16	24.1	88.3	39.8	13.6	1.1	12.5	4.75	53.3
2	1	52	1	32	240	1	36	0	0	1	0	0	0	1	150	85	170	87	30.1038	1058.99	1.71	10.3	6.72	2.84	2.3662	0.47	6.04255	5.4	156	0.46	12.7	170	59.8592	0.19	24.1	11.2	1	1.036	5.5	16.8	16.9	20.8	54.3	38.1	28.6	4	24.6	7.02	97.2
1	1	72	1	68	48	1	12	1	0	0	1	50	0	1	125	85	168	57	20.1956	5	0.06	8.44	6.25	1.64	3.81098	0.46	3.56522	5.36	152	0.448	13.8	278	169.512	0.27	25	10.8	3.18	1.019	7	12.9	12.2	17.4	77.7	36	12	2.3	9.7	4.89	67.3
2	2	55	1	54	18	1	18	0	0	1	0	0	0	0	144	84	158.5	77.2	30.7	410.4	0.7	6.83	4.21	1.92	2.19271	0.45	4.26667	5.23	159	0.45	12.8	225	117.188	0.24	24.8	10.3	2.88	1.025	5.5	18.8	23.7	35.9	58.1	35.1	13.4	1.8	11.6	6.3	62
2	1	52	1	38	170	0	0	0	0	0	1	25	0	1	106	63	176	65.7	21.2	308.8	0.4	7.23	3.73	3.05	1.22295	0.35	8.71429	5.18	159	0.467	12.5	174	57.0492	0.19	27.8	10	3.08	1.03	5	22.5	20.1	12.3	113.8	45.5	10.7	2.9	7.8	8.08	77.9
1	2	50	1	41	106	0	0	1	1	0	0	0	0	1	121	80	166	60.4	21.9	10.6	0.14	5.47	2.34	2.63	0.889734	0.33	7.9697	3.96	111	0.341	13.7	349	132.7	0.41	25	10.4	3.2	1.015	5	14.7	11.6	16.1	124.4	36.1	6	2	4	7.71	56.9
2	1	65	1	55	120	0	0	0	0	1	0	0	0	1	126	78	177	63	20.1092	48.74	0.141	5.61	3.34	1.68	1.9881	0.5	3.36	5.02	142	0.439	13.4	195	116.071	0.23	25.9	11.4	2.82	1.042	5.5	16.8	16.1	22.3	57.2	38	6.7	1.2	5.5	7.02	77.7
1	1	60	1	39	258	1	258	0	0	1	1	45	1	1	126	79	174	81.3	27	23.58	0.03	6.9	4.01	2.08	1.92788	0.58	3.58621	4.86	150	0.425	11.9	221	106.25	0.22	29.1	11.1	5.22	1.028	5	16.1	13.3	33.3	81.8	35.4	8.7	1.7	7	6.15	69.2
1	1	37	1	27	120	0	0	0	0	1	0	0	0	0	127	80	173	87.5	29.2359	16.51	0.063	5.41	2.81	1.98	1.41919	0.42	4.71429	4.85	155	0.445	12.2	210	106.061	0.21	25.1	10.7	3.12	1.039	6	42.6	64.7	82.4	58.5	41.9	17.1	2.8	14.3	4.06	66.4
2	2	60	2	57	36	1	36	0	0	1	0	0	0	0	152	86	160	75	29.2969	43.79	0.127	5.4	2.73	2.19	1.24658	0.29	7.55172	4.84	135	0.435	12.4	216	98.6301	0.28	24.3	10.8	3.68	1.039	7	16.5	14.1	18	86.4	39	17.7	2.7	15	6.13	52.9
2	1	34	1	30	48	0	0	0	0	1	0	0	0	0	116	75	165	81	29.7521	2016.51	4.64	6.36	2.99	2.34	1.27778	0.48	4.875	4.63	136	0.387	12.1	286	122.222	0.29	23.9	11.1	2.74	1.01	6	18.8	25	18.4	26.2	31.3	13.1	2	11.1	3.09	77.8
2	1	67	2	63	48	0	0	0	0	1	0	0	0	0	129	69	175	86	28.0816	41.16	0.17	7	5.1	1.13	4.51327	0.63	1.79365	5.34	148	0.466	12.5	202	178.761	0.22	27.9	11.7	3.04	1.026	6.5	16.6	10.5	16.1	81.6	39.2	15.3	2.6	12.7	7.95	91.1
2	2	45	1	45	0	1	240	0	0	0	0	0	0	1	200	90	162	72	27.4348	1947.13	3.3	9.87	6.91	2.24	3.08482	0.61	3.67213	5.12	129	0.409	13.6	479	213.839	0.47	25.9	10.4	8.65	1.018	7	14.6	10	12.3	97.5	29.7	6.3	0.9	5.4	5.24	61.2
2	1	51	1	46	60	1	191	0	0	0	1	30	0	1	187	112	172	91.3	31	77.7	0.18	5.84	4.27	1.24	3.44355	0.3	4.13333	4.76	151	0.406	12.7	143	115.323	0.17	31.1	11.5	2.52	1.015	6	15.8	18.1	16.4	72.3	41.9	24.5	7.1	17.4	6.47	87.8
2	2	61	1	35	311	1	121	0	1	1	0	0	0	1	134	74	151	53.4	23.4	532.75	0.8	6.29	3.77	2.1	1.79524	0.27	7.77778	3.83	127	0.364	12.9	217	103.333	0.24	27.6	10.9	2.43	1.005	6.5	30	41.9	20.9	50.6	46	7.1	1	6.1	7.64	45
1	2	59	1	58	12	0	0	1	0	1	0	0	0	0	132	70	159	60.7	24	11.2	0.12	4.31	2.2	1.61	1.36646	0.45	3.57778	4.29	130	0.379	12.6	211	131.056	0.22	30.9	12.2	2.54	1.015	7.5	15.4	12.1	12.7	67.7	35.9	16.8	4.3	12.5	5.35	44.8
1	1	59	1	45	166	1	262	0	0	0	0	0	0	0	129	82	171	74.5	25.5	10.5	0.23	7.38	3.93	2.91	1.35052	0.42	6.92857	4.89	154	0.462	12.8	244	83.8488	0.27	32.8	10.3	3.18	1.03	5.5	28.3	30.3	20.4	90	46.3	11.9	3.1	8.8	7.36	91.9
2	1	37	1	25	144	0	0	0	0	0	1	12	0	1	126	77	178	75	23.6713	154.32	0.26	4.93	2.68	1.75	1.53143	0.36	4.86111	5.64	165	0.456	12.6	217	124	0.21	26.2	10.9	2.45	1.024	5	19.5	21.3	14.6	66.7	40	19.3	2.5	16.8	7.87	108.5
2	2	68	1	56	150	0	0	0	0	0	0	0	0	1	124	74	152.5	60	25.8	63.3	0.24	5.87	4.06	1.34	3.02985	0.24	5.58333	3.4	102	0.291	12.6	128	95.5224	0.15	25.6	10.8	2.64	1.015	6	33.9	13.3	45.7	53.4	32	14.8	3.4	11.4	7.13	81.1
2	2	71	1	47	287	1	251	1	1	1	0	0	0	1	133	70	160.5	73.1	28.4	9688	12.32	6.11	3.34	2.2	1.51818	0.4	5.5	4.47	123	0.386	13.2	269	122.273	0.33	29	10.7	3.93	1.02	6.5	14.1	9.7	24.7	87.5	26.9	6.2	1.6	4.6	9.08	90.8
2	1	59	2	41	216	1	216	0	0	0	0	0	0	0	150	90	176	70	22.5981	2206.12	3.74	6.38	4.28	1.38	3.10145	0.63	2.19048	5.08	146	0.424	11.9	287	207.971	0.28	26	10.9	7.92	1.01	6.5	20.1	16.1	18.6	84.1	31.7	7.3	1.3	6	5.59	158.2
2	1	62	1	42	244	0	0	0	0	1	1	30	0	1	149	79	171	79.4	27.2	10.8	2.91	3.95	2.24	1.29	1.73643	0.28	4.60714	3.78	114	0.344	14.5	170	131.783	0.57	22.4	10.6	4.11	1.025	6	19.1	18	32.7	80.9	31.4	6.9	2.2	4.7	4.87	115.8
2	1	63	1	58	60	1	60	0	0	1	0	0	0	0	200	115	161	65	25.08	4898.88	13.21	7.62	4.9	1.99	2.46231	0.42	4.7381	4.74	145	0.429	12.2	171	85.9296	0.19	29.1	11.4	3.14	1.008	7	13.2	12	20.4	65.1	29	13.7	2	11.7	8.27	168.4
2	1	45	2	29	188	1	44	0	1	0	1	15	0	0	182	80	168	82	29.1	6200	9.22	6.32	4.5	1.36	3.30882	0.28	4.85714	4.69	129	0.397	13.3	209	153.676	0.23	26.2	10.6	6.54	1.015	7	29	36.7	27.2	77.4	18.4	0.8	0.2	0.6	6.01	242
2	1	61	2	60	12	0	0	0	0	0	0	0	0	1	90	62	170	69	23.8754	824.03	1.22	3.55	2.09	0.99	2.11111	0.39	2.53846	3.54	107	0.326	13.3	208	210.101	0.23	27.3	11.5	3.96	1.025	7	11.9	12.6	41.8	64.9	31.3	8	1	7	8.43	84
2	2	40	2	33	84	0	0	0	0	1	0	0	0	0	120	80	163	68.7	25.8572	205.36	0.39	8.6	5.4	2.35	2.29787	0.62	3.79032	4.6	132	0.401	12.1	268	114.043	0.28	30.6	11.8	2.74	1.019	5.5	28.1	31.8	43.6	155.7	41.5	9.5	1.9	7.6	3.86	53.4
1	1	60	1	45	183	0	0	0	0	1	0	0	0	1	134	88	175	80	26.1	10.8	0.11	5.19	3.07	1.26	2.43651	0.52	2.42308	4.65	142	0.43	13	221	175.397	0.24	28.5	9.8	2.34	1.015	5.5	21.5	25.3	28.3	62.5	40.4	7.9	2.3	5.6	6.5	64
1	1	54	1	49	62	0	0	0	0	0	1	35	1	0	128	78	178	82	25.9	10.8	0.43	5.73	3.17	2.09	1.51675	0.3	6.96667	4.96	158	0.471	13.1	225	107.656	0.25	29.9	9.9	3.35	1.03	5	28.4	30.1	55.1	83.1	48.8	15.5	3.9	11.6	6.16	81.2
2	2	71	1	71	1	0	0	0	0	1	0	0	0	0	125	80	156	60	24.65	19.93	0.171	7.19	4.04	2.38	1.69748	0.53	4.49057	4.26	124	0.382	12	209	87.8151	0.22	27.3	11.9	3.48	1.024	5	17.9	13.2	24.8	85.1	41.7	12.4	2.1	10.3	6.51	105.5
2	2	67	2	47	240	1	240	1	0	1	0	0	0	0	127	81	160	80	31.25	5	0.06	6.71	3.4	2.61	1.30268	0.54	4.83333	4.33	129	0.387	13.2	181	69.3487	0.17	22.5	10	3.34	1.004	5	22.8	26.2	65	88.1	38.3	12.2	3	9.2	5.95	92.5
1	2	78	1	58	240	1	480	1	0	1	0	0	0	0	150	81	160	75	29.2969	10.5	0.11	5.03	2.86	1.75	1.63429	0.3	5.83333	4.18	119	0.374	13.6	133	76	0.14	26.8	10.9	4.05	1.015	7	16.3	8.9	9.8	44.8	39.8	10	1.8	8.2	6.91	54.2
2	1	52	1	50	21	0	0	0	0	1	1	35	1	0	141	91	179	88	27.5	1311	1.82	7.28	3.78	2.77	1.36462	0.5	5.54	4.55	148	0.427	12.4	194	70.0361	0.21	30.3	10.7	3.25	1.025	5.5	23	21.5	77.7	69	39.7	8.6	1.3	7.3	4.75	80.2
2	2	67	1	48	228	1	108	1	1	0	0	0	0	1	170	104	148	70.9	32.4	112.23	0.3	6.47	3.59	2.25	1.59556	0.27	8.33333	3.85	125	0.369	16.5	200	88.8889	0.19	31.4	10.3	3.61	1.02	6	68.4	53.7	22.7	56.4	35.7	10.5	2.8	7.7	7.3	84.2
2	1	51	1	36	183	1	135	1	1	1	1	30	0	1	141	92	170	80	27.7	3192	4.12	7.31	3.96	2.75	1.44	0.34	8.08824	4.42	128	0.388	12.9	235	85.4545	0.26	30.4	10.5	3.35	1.03	5	17.1	15.5	15.8	136.3	36.4	5.1	1.5	3.6	10.09	93
2	1	65	1	51	174	1	174	0	0	1	0	0	1	0	151	81	161	69	26.6	1476	1.81	5.51	3.33	1.67	1.99401	0.3	5.56667	5.08	157	0.451	12	211	126.347	0.22	26	11.3	5.12	1.02	7	20.9	17.1	20.4	52.2	32.3	17.8	3.2	14.6	7.47	94.2
2	1	32	2	19	152	0	0	0	0	1	1	20	0	0	119	78	182	85	25.7	1640.6	1.95	8.63	6.04	2	3.02	0.23	8.69565	4.85	136	0.378	12.4	214	107	0.22	35.9	9.2	3.28	1.005	6.5	13.4	7.4	19	42.5	32	6	1.9	4.1	15.08	135.9
2	1	63	1	48	180	1	120	0	0	1	0	0	0	1	140	90	169	64	22.4082	69.37	0.13	7.5	4.62	2.14	2.15888	0.6	3.56667	4.89	154	0.442	12	230	107.477	0.24	27.3	11.4	3.48	1.016	6	20.3	14.7	43.7	49.1	39.1	16.3	3	13.3	7.75	120
2	1	38	1	27	129	0	0	0	0	0	1	20	1	0	117	78	173.5	83.3	27.7	32.97	0.21	5.26	2.92	1.83	1.59563	0.4	4.575	4.49	138	0.405	11.9	316	172.678	0.31	25.4	10.3	2.69	1.025	6	21	17.3	16.9	48.2	38.5	9	2.5	6.5	4.82	52.6
1	1	63	1	51	144	0	0	0	0	1	0	0	0	0	125	78	170	71	24.5675	23.2	0.16	4.69	2.18	1.96	1.11224	0.39	5.02564	4.73	138	0.408	12.9	176	89.7959	0.2	26.3	10.9	3.12	1.027	6	13.9	11.8	9	51	36.6	30.9	5.6	25.3	5.73	53.6
1	2	61	1	34	324	0	0	0	0	1	0	0	0	1	125	78	168	63	22.3214	10.8	0.09	8.02	5.33	2.18	2.44495	0.42	5.19048	4.41	126	0.385	14	234	107.339	0.24	25.7	11.6	2.57	1.01	5.5	19.5	13.6	44.5	61.7	44.9	10	1.7	8.3	5.05	83.7
2	1	53	2	33	240	1	120	0	0	1	1	35	0	0	142	98	178	76	23.9869	439.3	0.71	8.32	4.42	3.02	1.46358	0.62	4.87097	5.22	166	0.482	12	174	57.6159	0.17	31.1	11.2	3.07	1.019	6	15.6	17.7	38.9	53.6	37.2	21.7	3.4	18.3	6.53	67.1
2	1	39	1	37	28	1	28	0	0	1	0	0	0	0	167	103	165	93	34.2	590.1	0.78	7.89	4.44	2.85	1.55789	0.42	6.78571	5.55	164	0.473	13.4	286	100.351	0.3	29.7	10.1	2.4	1.02	7	21.9	24.1	77.2	102	51	18.5	2.1	16.4	6.52	56.4
1	1	56	1	52	50	0	0	1	0	1	1	29	1	0	136	82	175	84	27.4	11.2	0.18	5.31	3.48	1.51	2.30464	0.25	6.04	4.7	145	0.439	12.4	244	161.589	0.24	31.9	11	3.15	1.01	6.5	16.3	18	36.8	61.3	39	12.8	1.2	11.6	4.31	65.5
2	1	37	1	37	2	0	0	0	0	1	0	0	0	0	124	74	178	116	36.6115	44.12	0.25	7.07	3.5	2.78	1.25899	0.63	4.4127	5.2	150	0.447	13.2	240	86.3309	0.28	22.8	9.6	2.74	1.033	7	19.9	35	24	55.3	39	11.3	2.2	9.1	4.05	54.9
1	2	52	1	33	228	0	0	0	0	1	0	0	0	1	164	70	158	60.8	24.4	10.5	0.15	3.69	1.88	1.45	1.29655	0.26	5.57692	4.2	125	0.375	12.1	179	123.448	0.19	25.6	10.5	2.9	1.011	6	18.2	24.2	20	104.6	36.9	10.2	1.7	8.5	6.11	37.6
2	1	60	2	51	105	1	105	1	0	1	0	0	0	1	164	96	179.5	77.1	23.9	123.48	0.27	5.13	3.42	1.33	2.57143	0.3	4.43333	4.66	143	0.412	12.5	185	139.098	0.19	27.2	12.3	2.63	1.015	7	20.5	23.4	18.8	98.3	46.8	14.7	2.4	12.3	8.88	57.1
2	1	53	1	33	240	1	120	0	0	1	1	40	1	1	158	74	171	100	34.1986	37.56	0.32	5.85	2.71	2.62	1.03435	0.4	6.55	5.25	159	0.474	13.2	213	81.2977	0.24	28.3	10.5	3.67	1.028	5.5	15.3	18.3	23.9	84.9	37.2	9.8	1.5	8.3	5.48	61.4
1	1	57	1	36	252	1	288	0	1	1	1	30	0	1	139	82	170	68	23.5294	5	0.09	5.71	3.09	1.95	1.58462	0.42	4.64286	5.29	159	0.47	13.2	229	117.436	0.21	26.9	10.7	3.14	1.04	7	22.2	28.6	44.6	84.8	37.5	13.5	2.2	11.3	6.64	65.7
2	2	68	2	54	168	1	360	1	0	1	0	0	0	0	193	100	158	58	23.2335	2138.8	3.45	5.42	3.8	1.17	3.24786	0.31	3.77419	3.29	103	0.3	13	166	141.88	0.18	26.7	11.2	4.93	1.005	7	20.1	16.9	21.2	154.4	31.1	15.4	2.6	12.8	2.43	49.5
2	1	61	1	51	115	1	115	0	1	0	1	30	0	0	155	82	176.5	76.2	24.5	627.2	1.26	6.91	4.29	2.08	2.0625	0.46	4.52174	5.86	172	0.459	12	164	78.8462	0.19	23.8	10.9	3.23	1.02	6.5	22.4	21.7	94.8	65.8	39.1	16.3	3.3	13	5.34	92.7
1	2	45	1	39	75	0	0	0	0	1	0	0	0	0	125	80	165	84	30.9	10.8	0.2	4.35	2.21	1.8	1.22778	0.23	7.82609	4.96	144	0.411	12.8	259	143.889	0.28	21.8	10.3	2.63	1.03	6	37	40.8	76.5	89.9	38.7	10.8	3	7.8	4.87	41.1
1	1	41	1	33	94	0	0	0	0	1	1	20	1	1	136	94	177	84.5	27	10.6	0.12	8.15	5.14	2.34	2.19658	0.49	4.77551	5.49	165	0.485	12	178	76.0684	0.21	29.3	11.7	2.87	1.02	6	17.3	23.6	22.7	97.2	41.6	21.7	5	16.7	5.23	59.3
1	2	78	2	58	240	1	480	0	0	0	0	0	0	1	145	85	160	61.8	24.1406	11.2	0.26	8.22	5.32	2.37	2.24473	0.42	5.64286	4.14	131	0.39	12.7	181	76.3713	0.18	28.8	11.2	2.31	1.01	5	15.4	11.1	8.5	74.2	35.9	11	1.9	9.1	6.48	58.3
2	1	45	1	34	132	0	0	0	0	1	0	0	0	0	118	81	170	77.5	26.82	30.29	0.11	5.04	2.42	2	1.21	0.43	4.65116	4.55	140	0.409	12.3	236	118	0.23	24.4	10.3	1.82	1.032	6.5	14.6	20.6	23.9	66	36.3	9.2	1.5	7.7	6.53	61.6
1	2	53	1	47	76	1	16	1	0	1	0	0	0	1	135	78	164	83	30.9	14.4	0.09	7.21	4.17	2.54	1.64173	0.37	6.86486	4.87	136	0.403	13.1	221	87.0079	0.22	27	9.5	3	1.03	5.5	9.3	11.5	13.8	54.5	36.2	9.9	2.6	7.3	8.33	44.9
1	2	60	1	59	18	1	147	0	0	1	0	0	0	0	151	89	153	72	30.8	11.2	0.2	5.11	2.41	2.22	1.08559	0.37	6	3.72	120	0.349	12.7	133	59.9099	0.16	29.7	11.4	2.77	1.015	5.5	22.6	24.9	25.7	171.1	42.4	11.9	1.7	10.2	5.45	44
1	1	54	1	44	120	0	0	0	0	1	0	0	0	1	125	90	183	87	25.9787	11.2	0.14	5.84	3.5	1.61	2.17391	0.68	2.36765	3.8	117	0.335	12	222	137.888	0.22	26.3	12.1	3.74	1.01	7	13.9	10	19.8	70.5	38.1	14	2.9	11.1	4.99	81.2
1	1	54	1	47	84	1	84	0	1	0	0	0	1	0	125	80	170	74	25.6055	19.69	0.085	9.32	5.99	2.72	2.20221	0.46	5.91304	5.59	168	0.499	12.4	168	61.7647	0.18	26.7	12.9	2.74	1.02	6.5	18.8	16.6	63.6	89.2	44.6	10.4	2.2	8.2	4.21	57.8
1	2	63	1	39	288	1	312	1	0	0	0	0	0	0	108	67	158	72.5	29.0418	10.5	0.21	5	2.69	1.63	1.65031	0.58	2.81034	4.01	125	0.371	13.2	243	149.08	0.22	25.4	10	2.43	1.01	7	28.2	28.9	26	32.8	35.9	8.9	1.4	7.5	4.08	53.8
2	1	26	2	15	132	0	0	0	0	1	0	0	0	1	142	82	187	90	25.7371	37.25	0.13	5.39	2.75	1.96	1.40306	0.6	3.26667	4.78	134	0.396	12.8	293	149.49	0.31	26.2	11.1	3.71	1.029	5.5	27.8	34.2	39.5	119.4	38.9	11.4	2.4	9	4.31	55.5
1	1	48	1	33	176	0	0	0	1	0	0	0	0	1	97	72	174	64	21.1	10.8	0.2	3.55	1.78	1.36	1.30882	0.23	5.91304	4.77	144	0.417	12	267	196.324	0.28	27.5	10.2	2.34	1.02	6	14.1	7.5	23.3	69.1	38.3	8.7	2.4	6.3	6.78	56
2	1	52	1	48	48	1	48	0	0	1	0	0	0	0	140	80	170	80	27.6817	1219.01	1.92	5.05	3.27	1.24	2.6371	0.48	2.58333	5.09	164	0.44	11.9	242	195.161	0.22	22.5	10.4	2.31	1.025	6	17.4	22.7	26.1	82.1	35.4	11.1	1.9	9.2	6.19	65.2
1	1	72	1	46	310	1	309	0	1	1	1	17	1	1	140	69	169	74	25.9	10.5	0.18	7.52	4.14	2.44	1.69672	0.61	4	4.79	140	0.42	12	178	72.9508	0.21	25.5	11.6	2.74	1.02	6.5	16.4	14.9	17	53.9	38.3	25.8	6.6	19.2	6.39	72.4
1	1	57	1	41	197	0	0	0	0	1	0	0	0	0	141	78	165	57	20.9	13.98	0.12	5.72	3.67	1.63	2.25153	0.36	4.52778	4.13	123	0.361	11.9	190	116.564	0.21	28.7	11.9	2.7	1.021	6	17.8	13.4	15	72.4	37.1	12.5	2.4	10.1	5.53	70.5
2	2	59	1	40	223	1	127	0	0	0	0	0	0	1	138	83	163	69.5	26.2	38	0.25	6.32	4.51	1.46	3.08904	0.22	6.63636	4.64	136	0.397	12.1	174	119.178	0.19	34.7	9.8	2.87	1.01	6.5	18	20.7	15.1	65.4	34.6	24.2	5.9	18.3	4.86	52.1
1	2	51	2	36	180	1	3	0	0	1	0	0	0	0	125	80	163	65	24.4646	5	0.09	8.08	4.84	2.75	1.76	0.39	7.05128	3.25	106	0.306	11.7	377	137.091	0.37	24.6	10.3	2.69	1.01	6	15.5	10.9	35.8	59.2	41.3	6.5	1	5.5	5.99	58.9
2	2	65	1	44	252	1	24	0	0	0	0	0	0	1	141	76	154	58	24.4561	72.04	0.144	9.46	6.52	2.41	2.70539	0.39	6.17949	4.9	146	0.431	12	191	79.2531	0.22	25.5	10.7	3.22	1.024	5	21.9	28.5	26.6	87.4	39.4	21.5	2.8	18.7	8.81	74.3
2	1	38	1	30	96	1	96	0	0	1	1	20	0	0	138	96	180	120	37.037	1355.64	2	6.4	3.07	2.66	1.15414	0.54	4.92593	5.12	155	0.432	12.2	264	99.2481	0.27	26.4	10.4	2.61	1.018	5	21.6	28.7	38	86.7	36.1	11.1	1.6	9.5	7.56	92.5
2	2	57	1	46	132	0	0	0	0	1	0	0	0	1	125	80	158	59	23.634	559.25	0.94	6.04	3.29	2.24	1.46875	0.38	5.89474	4.67	148	0.416	11.9	208	92.8571	0.22	21.2	9.5	4.05	1.038	6	17.9	15.7	34.2	75.9	38.1	11.6	1.6	10	7.49	42.7
1	1	33	1	30	36	0	0	0	0	1	1	18	1	1	135	85	170	90	31.1419	18.08	0.06	5.95	2.63	2.58	1.01938	0.44	5.86364	4.8	153	0.418	12.6	216	83.7209	0.22	23.5	9.1	2.65	1.03	5.5	27.7	49	51.5	49	40.3	11.3	1.4	9.9	4.37	65.9
2	2	49	2	45	48	0	0	0	0	1	0	0	0	0	125	80	160	69	26.9531	424.21	0.85	6.36	2.76	2.93	0.94198	0.45	6.51111	4.01	123	0.345	11.7	211	72.0137	0.21	22	10.5	3.12	1.032	5	15.1	14.1	17.4	77.1	31.8	7.2	1.2	6	3.81	43.8
1	2	48	1	41	84	1	240	1	0	1	1	10	0	1	120	84	163	70	26.3465	11.2	0.13	8.32	5.15	2.58	1.99612	0.46	5.6087	4.2	118	0.351	13.9	221	85.6589	0.23	26.6	10.8	3.17	1.02	6.5	29.8	41	81.4	71.5	39.5	16.3	2.1	14.2	3.55	47.6
2	1	37	1	32	60	1	240	0	0	0	0	0	0	0	157	105	183	80	23.8884	69.75	0.18	8.58	5.29	2.15	2.46047	0.85	2.52941	5.61	161	0.463	12.4	271	126.047	0.28	26.5	11.7	3.43	1.017	5.5	42.4	49.6	32.3	57.5	44.5	12.6	3	9.6	7.56	88
1	2	73	1	53	240	1	360	0	0	0	0	0	0	0	147	70	156	57.5	23.6275	5.87	0.11	4.87	3.15	1.31	2.40458	0.3	4.36667	4.35	133	0.396	12.8	168	128.244	0.22	27.9	11.7	2.66	1.025	6.5	16.8	10.7	14.8	65	35.2	8.2	1.6	6.6	5.84	73.3
2	1	56	1	45	131	0	0	1	0	0	0	0	1	1	147	74	171	70.9	24.4	304.5	0.57	7.13	3.58	2.74	1.30657	0.34	8.05882	5.61	172	0.51	12.9	215	78.4672	0.23	24.8	11.2	4.03	1.03	5	24.9	8.8	66.4	59.1	43.4	12.8	3	9.8	7.98	66.8
2	1	55	2	35	240	1	36	0	0	0	0	0	0	0	134	91	170	80	27.6817	4352.84	8.43	8.28	5.62	1.74	3.22989	0.6	2.9	4.02	113	0.349	12.6	210	120.69	0.22	27.5	11.7	3.53	1.026	6	10.5	8.9	25.8	140.9	26	8.4	1.2	7.2	9.41	333
2	2	46	1	26	240	1	120	1	0	0	0	0	0	1	190	110	160	50	19.53	2755.61	4.18	9.22	7.23	1.44	5.02083	0.53	2.71698	3.36	93	0.266	13.1	274	190.278	0.27	23.5	10.4	2.62	1.011	6.5	22.3	28.6	26	80.3	31	6.7	1	5.7	2.83	94.4
1	2	56	1	47	108	0	0	1	0	1	0	0	0	1	120	80	160	56.5	22.07	10.8	0.13	4.89	2.69	1.77	1.51977	0.21	8.42857	4.13	127	0.365	12.8	189	106.78	0.21	28.7	11.6	3.01	1.015	5	21	9.4	16.1	137.7	40	17	3.7	13.3	4.29	59.6
1	2	55	1	35	243	1	243	0	1	1	0	0	0	1	152	83	156	60	24.7	11.2	0.1	9.15	6.1	2.51	2.43028	0.37	6.78378	5.05	156	0.453	12.9	428	170.518	0.38	29	10.8	3.91	1.03	6	25.5	26.6	40.5	133.5	42.9	7.9	1.3	6.6	4.29	43.9
2	1	59	1	52	84	1	60	1	0	1	1	10	0	0	151	92	170	75	25.9516	53.17	0.1	4.33	1.95	1.98	0.984848	0.34	5.82353	4.18	129	0.368	12.1	209	105.556	0.2	23.5	10.9	2.12	1.022	5	41.5	45	85.4	37.7	39.5	11.8	2.3	9.5	4.89	51.4
1	2	58	1	36	267	0	0	0	0	1	0	0	0	1	127	63	156	60	24.7	25.16	0.15	4.77	2.1	2.36	0.889831	0.25	9.44	4.6	136	0.399	12.7	305	129.237	0.3	25	10.4	3.2	1.025	5.5	22.1	21.5	66.8	101.7	44	8.7	1	7.7	8.96	47.9
1	1	62	1	42	240	1	48	0	0	1	1	40	1	1	146	89	170	74	25.6055	11.2	0.18	6.75	4.26	1.95	2.18462	0.38	5.13158	5.02	142	0.434	13.7	176	90.2564	0.19	28	11.5	3.77	1.02	6.5	12.8	8.9	23.2	58.6	36.7	22.7	5.2	17.5	4.68	64.8
2	1	50	1	37	154	1	106	1	1	0	1	30	1	1	129	80	173	71.1	23.8	69.66	0.17	7.81	4.82	2.32	2.07759	0.31	7.48387	4.9	154	0.451	12.5	146	62.931	0.15	29.8	10.5	3.33	1.03	6	17	14.6	22.8	66.8	40.2	21.4	4.9	16.5	5.18	46.4
2	1	50	1	33	204	1	12	0	0	0	0	0	0	0	123	88	170	75	25.9516	158.56	0.2	5.38	3.32	1.47	2.2585	0.41	3.58537	3.95	112	0.337	12.9	147	100	0.17	27.7	11.3	1.92	1.028	5	18.1	9.8	8.5	48.6	38.9	9	1.6	7.4	7.34	97.2
2	1	48	2	29	228	1	24	0	0	0	1	30	1	0	140	90	172	60	20.2812	3893.23	6.73	9.67	5.96	2.84	2.09859	0.62	4.58065	3.72	115	0.333	12	362	127.465	0.37	24	11	6.33	1.017	6	14.3	10.6	24.7	91.2	29.5	5.8	1.2	4.6	4.67	133.9
2	2	54	1	47	84	1	36	1	0	1	0	0	0	0	135	95	164	53	19.7055	6277.69	8.32	5.85	3.61	1.79	2.01676	0.31	5.77419	5.77	157	0.477	12.7	328	183.24	0.27	30.1	11	5.03	1.013	6.5	23.1	23.3	22.3	73.9	21	5.9	0.6	5.3	6.01	59.3
1	2	71	1	59	144	0	0	0	0	1	1	50	0	0	141	85	164	65	24.1672	5	0.08	7.26	4.34	2.47	1.75709	0.36	6.86111	4.6	132	0.39	12.4	218	88.2591	0.23	26.7	10.5	3.15	1.026	6	17.6	13.4	28.6	58.7	43.8	10.5	1.5	9	4.22	44.8
1	1	66	1	42	293	1	120	0	0	0	0	0	0	0	164	79	174	72.6	24	14.85	0.103	3.57	1.62	1.61	1.00621	0.23	7	5.47	155	0.461	12.8	123	76.3975	0.13	25.4	11.1	2.5	1.028	5	18.6	13.5	17	87	46.6	13.7	2.8	10.9	5.4	106
1	2	26	1	17	108	0	0	0	0	1	0	0	0	0	120	80	155	55	22.8928	10.5	0.06	7.1	4.46	1.83	2.43716	0.53	3.45283	4.65	130	0.406	12.9	306	167.213	0.31	25.1	10.8	3.44	1.02	5.5	16.6	12.3	10.1	57.3	38.3	8.7	1.1	7.6	4.69	43.7
1	1	60	1	58	24	1	12	0	0	1	1	30	0	0	155	107	175	90	29.3878	16.83	0.18	6.44	3.45	2.55	1.35294	0.34	7.5	4.45	135	0.391	12	240	94.1176	0.26	24.5	11.7	2.74	1.027	5.5	21.3	21.5	38.8	63.2	36.5	16.1	2.6	13.5	5.8	93.2
2	1	60	1	46	168	1	224	0	0	1	0	0	0	0	137	75	172.5	101.4	34.1	2240	2.56	9.28	6.31	2.21	2.8552	0.32	6.90625	5.4	157	0.45	13.1	211	95.4751	0.25	24.8	11.2	4.03	1.015	6	17.7	15.5	37.1	55.6	35.8	12.9	3.1	9.8	5.33	93.7
1	2	64	1	42	261	0	0	1	0	1	0	0	0	1	142	89	166	87.2	31.6	23.52	0.15	7.93	4.69	2.69	1.74349	0.45	5.97778	4.94	156	0.458	12.2	289	107.435	0.28	24.9	10.5	4.13	1.01	5	19.5	17.6	21.3	80.8	37.4	10.7	2.1	8.6	4.64	56.7
1	1	48	1	48	2	1	2	0	0	0	0	0	0	0	140	95	168	65.5	23.2	10.5	0.28	3.9	2.06	1.27	1.62205	0.48	2.64583	4.26	141	0.408	12.8	138	108.661	0.15	24.2	12.1	2.45	1.03	6	29.2	14.7	95.7	127.5	35.8	10.9	4.1	6.8	11.24	64.1
1	1	67	1	40	324	0	0	0	0	0	0	0	0	0	137	75	178	88	27.7743	5	0.152	5.43	3.09	1.58	1.9557	0.39	4.05128	3.97	130	0.378	12.7	201	127.215	0.18	25.9	11.7	2.08	1.013	7	16.5	9.4	20.6	55.9	35.6	12.6	2.6	10	5.07	81.6
1	1	45	1	25	236	0	0	0	0	0	1	20	1	0	118	79	174	83	27.4	10.5	0.03	7.24	4.22	2.43	1.73663	0.44	5.52273	5.56	161	0.482	11.7	178	73.251	0.2	26.9	11.2	2.4	1.025	5.5	22.2	25	15.1	68.6	40.7	22.7	4.9	17.8	4.41	61.4
2	1	35	1	25	117	1	6	0	0	1	0	0	0	0	121	81	167	96	34.4	4698	5.48	10.61	6.33	3.59	1.76323	0.32	11.2188	4.5	142	0.415	13.5	380	105.85	0.43	22.5	11.1	4.13	1.02	6	22.1	20.3	38.9	46.6	27.7	12.7	1.2	11.5	4.07	81.5
2	1	34	1	32	24	1	0	0	0	1	1	18	0	0	150	78	175	80	26.1224	437.86	0.72	11.71	6.55	3.89	1.6838	0.94	4.1383	5.17	156	0.46	12	344	88.4319	0.34	24.5	9.9	3.77	1.03	5.5	18.3	25.6	59	71	39.5	9.6	1.1	8.5	2.56	65.3
2	1	54	1	40	168	1	120	0	0	1	0	0	1	1	130	86	168	76	26.9274	58.36	0.09	5.34	3.25	1.6	2.03125	0.28	5.71429	4.57	146	0.4	11.6	216	135	0.21	22	10.2	2.95	1.024	5	12.8	9.8	23.5	82.4	37.4	8.6	1.5	7.1	9.52	92.9
2	1	64	1	55	105	1	57	0	0	1	0	0	1	0	140	82	175	86	28.1	38.16	0.14	4.66	2.83	1.33	2.12782	0.48	2.77083	3.87	117	0.329	12.5	186	139.85	0.22	28.5	9.8	3.12	1.01	6.5	16.4	6	16.9	38.4	39.9	16.2	4.5	11.7	6.27	114.1
2	1	71	1	68	36	0	0	0	1	0	0	0	0	0	123	73	169	78.5	27.5	2366.81	3.18	5.71	3.14	1.98	1.58586	0.4	4.95	4.28	132	0.373	12.5	158	79.798	0.16	25.5	11.4	3.52	1.026	6	12.3	13.3	14.5	67	36	13.3	2.4	10.9	6.61	67.2
1	1	57	1	37	240	1	36	1	0	1	0	0	1	0	140	90	170	90	31.1419	11.02	0.07	5.99	3.27	1.9	1.72105	0.53	3.58491	5.07	161	0.452	12.8	135	71.0526	0.14	26.9	11.4	2.99	1.042	5.5	36.4	40.3	63.1	57.1	39.7	29.1	4.9	24.2	5.24	64.6
2	1	47	1	33	163	0	0	0	0	1	0	0	0	1	122	81	173	89.5	29.74	89.6	0.3	6.38	3.3	2.75	1.2	0.08	34.375	5.21	159	0.442	13	195	70.9091	0.2	26.3	11.4	2.7	1.01	5.5	19.2	33.7	16.1	133.2	41.1	20.8	4.8	16	8.21	76.4
1	1	52	1	32	240	0	0	0	0	1	0	0	0	0	133	90	180	93	28.7037	5	0.23	4.72	2.46	1.8	1.36667	0.36	5	4.96	161	0.427	11.9	190	105.556	0.2	26.1	10.2	2.5	1.027	5.5	48.7	45.8	324.8	89.5	41.1	18.3	3.3	15	4.74	75.3
1	2	60	2	41	228	0	0	0	0	0	0	0	0	0	120	84	163	56	21.0772	11.2	0.21	3.55	1.05	2.29	0.458515	0.19	12.0526	3.99	126	0.366	12.6	134	58.5153	0.14	28.1	11.6	2.77	1.01	6.5	20.9	21.8	16.5	69.3	37.9	11.6	2.5	9.1	2.6	38.2
2	1	56	1	34	264	1	240	1	0	0	1	40	1	0	120	80	172	83	28.0557	1485.21	2.42	7.74	4.84	2.25	2.15111	0.3	7.5	3.77	106	0.309	13	234	104	0.22	26.1	10.8	3.73	1.018	5	15.9	11.3	28.4	46.8	39.5	14.9	2.2	12.7	11.53	182.1
2	1	46	1	39	87	1	75	0	1	1	0	0	0	1	130	70	172	95	32.1	3792	5.44	4.81	3.3	1.2	2.75	0.18	6.66667	3.27	113	0.312	12.9	149	124.167	0.15	18.4	10.4	2.66	1.025	5.5	26	16.6	141	143.6	32.7	8.2	2.8	5.4	7.82	142.7
1	2	63	1	60	36	1	48	1	0	0	0	0	0	0	138	78	165	67.5	24.7934	10.9	0.14	4.36	2.65	1.03	2.57282	0.18	5.72222	4.19	121	0.369	12.8	175	169.903	0.17	31	11.6	2.73	1.015	6.5	16.1	9.4	13.2	92.3	38.2	8.6	2.4	6.2	5.26	77.7
2	1	57	2	47	125	1	65	1	1	0	1	40	0	0	117	74	174	77	25.4	1791.8	2.45	5.52	3.01	2.03	1.48276	0.35	5.8	4.89	133	0.412	14.3	244	120.197	0.29	39.4	11	3.37	1.015	5.5	10.4	10.6	17	73	33.2	7.8	0.7	7.1	4.51	131.5
1	2	56	1	55	10	1	96	0	0	0	0	0	0	1	123	70	155	55	22.8928	5	0.14	5.09	2.39	2.18	1.09633	0.33	6.60606	4.06	126	0.373	12.6	179	82.1101	0.2	26.1	11.8	0.98	1.023	5	13.4	10	13	54	38.7	16.6	3.1	13.5	5.83	62.6
2	1	65	1	36	348	1	48	1	0	1	1	30	1	0	134	75	178	78	24.6181	85.9	0.34	7.37	3.52	2.78	1.26619	0.67	4.14925	4.73	139	0.404	12	235	84.5324	0.23	26.7	10.6	2.28	1.005	5.5	16.5	14	31.6	68.1	40	15.7	2.7	13	5.61	63.5
1	2	57	1	23	408	1	120	1	0	1	0	0	0	0	171	98	160	72.5	28.3203	20.96	0.11	6.38	3.72	2.16	1.72222	0.37	5.83784	5.04	145	0.431	12.5	234	108.333	0.26	27.2	10.3	3.66	1.013	6.5	22.2	25.2	19.4	78	44	11.3	2.5	8.8	4.83	55.8
2	1	61	2	57	48	0	0	0	0	0	0	0	0	1	149	78	185	75	21.9138	43.76	0.26	6.63	4.62	1.26	3.66667	0.6	2.1	3.61	109	0.328	12.4	231	183.333	0.23	31.4	11.8	4.79	1.016	7.5	15.6	9.1	8	48.6	32.8	12.8	2.6	10.2	5.55	75.8
2	1	61	2	41	240	1	72	1	1	1	1	20	0	1	145	86	172	70	23.6614	428.4	0.75	6.46	4.32	1.53	2.82353	0.49	3.12245	4.98	150	0.423	11.9	219	143.137	0.25	27.1	11.1	2.06	1.037	5.5	14.9	18.8	13.1	54.4	36.2	13.3	2.5	10.8	4.74	49.3
1	1	56	1	36	240	1	24	0	1	0	1	40	0	0	138	86	165	67	24.6097	5	0.13	6.14	4.43	1.27	3.48819	0.4	3.175	4.39	141	0.401	12.7	240	188.976	0.25	26.8	11.1	1.66	1.005	7	23.8	41.4	33.1	58.1	40.1	14.3	3.2	11.1	4.76	51.8
2	1	36	1	22	167	0	0	0	0	1	1	16	1	1	128	81	172	88.9	30.2	164.56	0.37	6.87	3.71	2.51	1.47809	0.48	5.22917	5.2	155	0.433	12.3	253	100.797	0.27	40.1	11.6	4.56	1.02	6	31.8	57	56	101.8	47.1	12.2	3.4	8.8	8.05	69.2
2	2	65	1	27	456	1	696	1	0	1	0	0	0	0	199	104	160	74.5	29.1016	626.41	1.04	7.13	4.32	1.86	2.32258	0.48	3.875	4.09	124	0.353	12.8	168	90.3226	0.19	23.9	11.1	2.74	1.023	5	13.5	9.4	28.3	78.2	33.3	14.5	2.6	11.9	4.79	51.4
2	2	57	1	40	199	1	19	0	0	1	0	0	0	1	131	74	167.5	85.2	30.4	193.04	0.53	4.51	2.24	1.92	1.16667	0.25	7.68	4.44	128	0.373	12.6	158	82.2917	0.19	30	11	2.82	1.02	6	21.5	16.6	27.4	59.2	36.7	10.1	2.9	7.2	4.67	44.3
2	2	66	1	44	267	0	0	1	1	1	0	0	0	1	112	63	163.5	73	27.3	121.66	0.27	7.14	4.71	1.96	2.40306	0.31	6.32258	4.27	119	0.373	14.6	217	110.714	0.23	30.6	10.9	3.79	1.015	6.5	24.1	24.1	43.2	89.9	42.4	15.8	4	11.8	6.51	83.4
2	1	23	1	22	12	0	0	0	0	1	0	0	0	1	125	80	175	100	32.6531	44.78	0.115	9.28	5.72	2.69	2.12639	0.75	3.58667	6.15	180	0.529	12.1	288	107.063	0.3	25.1	10.8	1.98	1.037	6.5	24.9	34.3	43.5	68.3	46.8	14.6	2	12.6	3.25	49.6
2	2	40	1	35	63	1	63	1	0	1	0	0	0	0	152	85	156	66	27.1	549	0.68	7.77	4.85	2.3	2.1087	0.28	8.21429	4.11	119	0.362	12.8	323	140.435	0.32	31.3	10.3	3.03	1.025	5	18.2	19.9	32.6	53.5	37.5	5.9	0.5	5.4	4.84	80.1
2	1	69	1	56	156	0	0	1	0	0	1	15	0	0	147	81	163.5	70.7	26.4	19.8	0.07	5.33	3.3	1.48	2.22973	0.43	3.44186	3.6	121	0.347	13.7	131	88.5135	0.13	28.1	10.9	2.37	1.01	5.5	18.3	16.9	23.7	78.1	38.2	13.8	4.8	9	16.24	148.6
1	2	54	2	45	108	1	12	0	0	1	0	0	0	1	123	85	159	67	26.5021	18.33	0.06	6.21	3.87	1.96	1.97449	0.3	6.53333	4.38	139	0.396	12	226	115.306	0.23	23.1	9.6	2.89	1.041	5.5	16.9	18.3	14.7	103.6	42.9	17.3	3.5	13.8	4.48	47.3
1	2	56	1	51	60	1	24	1	0	1	0	0	0	0	139	73	170	78	26.9896	10.5	0.14	5.3	2.95	1.95	1.51282	0.33	5.90909	4.62	149	0.429	12.5	126	64.6154	0.13	27.9	10.8	2.79	1.032	5	17.9	23.3	25.3	48.2	41.4	11.9	2.4	9.5	5.81	51.5
1	2	50	1	33	204	1	12	0	0	1	0	0	0	0	121	80	163	73	27.4756	19.1	0.23	6.64	3.44	2.7	1.27407	0.42	6.42857	5.2	142	0.413	13	226	83.7037	0.23	24.7	10.3	1.98	1.039	5	17.9	17.5	26.6	73.6	39.6	13.9	2.5	11.4	6.26	49.8
1	2	68	1	52	192	1	120	0	1	1	0	0	0	0	162	68	160	75	29.2969	26.34	0.1	6.56	3.52	2.39	1.4728	0.45	5.31111	4.6	145	0.42	12.3	106	44.3515	0.11	24.3	11.4	2.57	1.012	7	55.9	45	37.9	78.1	36.1	12	2.6	9.4	5.18	51.3
1	1	56	1	37	228	0	0	0	0	1	1	30	1	0	135	90	175	75	24.4898	8.31	0.11	6.08	3.34	1.9	1.75789	0.44	4.31818	4.68	142	0.402	11.6	166	87.3684	0.18	26.4	9.9	2.29	1.032	5	19.5	23.5	44	60.8	41	11.2	1.7	9.5	7.63	71.1
2	1	35	2	29	72	1	12	0	0	1	1	10	1	0	150	72	176	91	29.3776	7787.17	18.75	9.38	6.02	2.51	2.39841	0.62	4.04839	3.19	86	0.247	14.3	206	82.0717	0.21	25.6	11	6.76	1.01	7	14.9	9	11.4	83.5	16.9	5.2	0.7	4.5	7.82	162.9
2	1	48	1	47	12	0	0	0	0	1	0	0	0	0	125	75	172	89	30.0838	68.43	0.15	6.46	3.5	2.17	1.6129	0.38	5.71053	5.01	157	0.445	11.9	218	100.461	0.23	26.8	10.7	2.53	1.024	5	20.9	30.5	61.2	61.8	46.1	16.3	2.5	13.8	4.7	75.1
2	1	51	1	38	156	1	156	0	0	1	0	0	1	0	174	107	174	81	26.7539	770.14	1.29	5.68	2.64	2.52	1.04762	0.36	7	5.44	154	0.455	13.1	165	65.4762	0.18	24	9.7	2.74	1.027	7	19.8	22.7	39	57.4	36.7	8	0.8	7.2	7.42	72.5
2	1	44	1	29	180	1	192	1	0	1	1	10	1	1	135	89	191	100	27.4115	53.2	0.121	5.84	3.67	1.56	2.35256	0.39	4	5.07	148	0.438	12.2	183	117.308	0.19	26.4	10.9	2.3	1.022	5.5	22.5	21.1	21.3	90.1	47.9	17.3	3.3	14	6.16	96.2
1	2	64	1	62	24	1	132	0	0	1	0	0	0	0	154	80	168	62	21.9671	23.94	0.17	7.38	4.99	1.83	2.72678	0.44	4.15909	4.71	135	0.403	12.7	228	124.59	0.23	27.5	10.3	2.81	1.017	6	18.3	15.9	28.7	126.9	46.6	17.5	2.9	14.6	4.1	49.6
1	2	43	1	27	192	0	0	0	0	0	0	0	0	0	125	80	164	78	29.0006	5	0.035	5	2.49	2.14	1.16355	0.23	9.30435	4.34	132	0.402	11.9	261	121.963	0.25	23.3	11.3	2.88	1.014	5	13.8	12.8	11.3	63	38	12.5	2.4	10.1	4.53	55.2
1	1	62	1	52	124	1	40	1	1	0	1	20	0	0	136	74	185	95.6	27.9	10.8	0.15	5.7	3.52	1.55	2.27097	0.49	3.16327	4.87	145	0.442	13.2	206	132.903	0.21	30.8	10.2	2.89	1.025	5.5	21.9	27.5	29.1	103.7	41.5	10.9	3.6	7.3	8.81	91.5
1	1	55	1	46	111	1	99	0	0	1	0	0	0	0	125	68	174	77.2	25.5	26.24	0.2	9.56	5.81	2.52	2.30556	0.66	3.81818	5.31	159	0.446	12.4	276	109.524	0.3	29.2	11.4	2.8	1.015	7	20	20.4	20	110.8	40.3	21.9	3.7	18.2	6.14	81.6
1	1	50	1	32	216	1	216	0	0	1	0	0	1	0	120	90	172	76	25.6896	5	0.06	7.28	4.65	1.75	2.65714	0.45	3.88889	4.59	131	0.374	12.4	302	172.571	0.32	24.9	10.8	3.7	1.007	6	16.7	19.4	39.7	73.8	36.2	7.7	1.6	6.1	2.4	66.4
2	1	47	1	38	113	0	0	0	1	0	1	20	0	1	129	69	176	71.4	23.1	110.88	0.34	6.21	3.56	2.07	1.71981	0.27	7.66667	5.85	166	0.47	12.3	151	72.9469	0.19	32.9	12.1	2.41	1.025	5.5	10.2	10.6	30	142.8	43	9.7	2.4	7.3	7.21	84.1
2	1	52	1	33	228	1	120	1	1	0	1	35	0	0	154	90	178	89	28.09	357.5	0.55	7.77	3.63	3.59	1.01114	0.3	11.9667	5.11	161	0.455	12.4	156	43.454	0.17	30.3	10.9	2.56	1.03	6	20	21.4	46.6	57.4	39.2	20.4	4.2	16.2	7.14	71.6
2	1	65	1	45	240	1	240	0	0	1	1	40	0	0	190	105	175	65	21.2245	173.72	0.44	7.4	5.1	1.34	3.80597	0.66	2.0303	4.57	132	0.395	12.3	183	136.567	0.22	29.2	11.6	2.51	1.019	6	14.6	12	13.6	65	36.1	17.7	3.4	14.3	6.5	86.1
2	1	50	1	42	96	1	48	0	0	1	1	20	0	1	130	90	170	70	24.2215	604.99	0.911	8.05	5.7	1.78	3.20225	0.48	3.70833	4.87	152	0.423	11.7	222	124.719	0.23	25.6	10.4	2.65	1.02	5	17.6	23.7	23.4	93.7	44.3	12.9	2.5	10.4	9.01	127.6
1	1	56	1	46	122	1	20	0	0	1	0	0	0	0	143	75	170	86	29.8	10.5	0.3	5.62	2.57	2.45	1.04898	0.52	4.71154	4.97	156	0.445	12.3	219	89.3878	0.24	29.1	9.3	3.11	1.03	5	20.1	15.1	75.5	113	41.5	14.5	3.8	10.7	4.59	76.9
1	2	56	1	47	108	1	3	0	0	0	0	0	0	0	158	93	164	65	24.17	10.8	0.3	5.32	2.61	2.33	1.12017	0.26	8.96154	4.3	132	0.402	12.5	246	105.579	0.25	26.8	11.3	1.79	1.03	5	18.3	16.6	13.7	76.8	40.4	12.9	3.2	9.7	6.65	53.7
1	1	51	1	31	240	0	0	1	0	1	0	0	0	0	116	73	172	67	22.6474	5	0.03	8.37	5.06	2.35	2.15319	0.64	3.67188	5.59	163	0.467	11.9	221	94.0426	0.23	28.6	11.6	3.94	1.033	5.5	73.3	125.8	48	89.3	40.3	12.9	1.9	11	6.53	75.2
2	1	37	1	27	124	0	0	0	0	1	0	0	1	1	127	85	175	100	32.7	35.36	0.23	5.77	3.49	1.61	2.1677	0.53	3.03774	5.47	163	0.447	12.3	192	119.255	0.22	28.9	10	4.7	1.02	6	38.4	74.7	26.2	43.7	42	19.6	5.5	14.1	3.92	56.3
2	1	63	1	43	240	0	0	0	0	0	1	40	0	0	149	84	170	77	26.6436	3180.84	3.85	7.74	4.09	2.71	1.50923	0.66	4.10606	4.34	133	0.396	12.2	268	98.893	0.27	31	11.9	5.03	1.013	5	20.9	11.5	25.3	73.9	32.1	9.3	1.8	7.5	6.59	92.5
1	2	52	1	37	180	0	0	0	0	1	0	0	0	0	141	82	165	70	25.7117	24.96	0.06	6.93	4.09	2.39	1.7113	0.38	6.28947	5.2	152	0.461	12.1	231	96.6527	0.24	26	10.7	2.57	1.029	5	20.3	26.9	57.7	65.6	48.1	12.3	1.7	10.6	6.42	56.6
1	2	58	1	34	288	0	0	0	0	0	0	0	0	0	107	77	160	58	22.6562	5	0.06	3.9	2.22	1.19	1.86555	0.46	2.58696	3.6	109	0.321	12.5	198	166.387	0.19	27.9	12.9	3.59	1.014	6.5	16.4	5.2	14.9	62.7	31.5	6.3	1.7	4.6	5.61	82.3
2	1	58	1	35	276	1	168	1	0	1	1	30	1	0	142	88	170	77	26.6436	418.54	0.49	8.32	5.34	2.02	2.64356	0.72	2.80556	5.45	170	0.507	12.3	198	98.0198	0.18	29.3	12	2.69	1.016	5	28.2	28.5	41.5	76.7	44.1	18.8	3.5	15.3	8.12	103.7
2	1	48	1	34	167	1	0	1	0	1	1	20	0	1	130	80	170	75.6	26.2	100.08	0.25	8.82	7.07	0.98	7.21429	0.47	2.08511	5.1	150	0.451	13.8	246	251.02	0.26	30.4	10.5	3.35	1.02	5.5	21.6	26.7	39.4	61.7	36.9	10.7	2.8	7.9	8.8	87.8
1	2	54	1	54	1	1	61	0	1	0	0	0	0	1	116	76	157	63.4	25.7	10.5	0.2	4.36	2.19	1.75	1.25143	0.39	4.48718	4.59	143	0.4	11.9	234	133.714	0.24	26.8	10.5	2.98	1.025	5.5	27.6	32	31.3	130.9	39.5	8.3	2.6	5.7	5.31	39.2
1	1	56	1	54	24	0	0	0	0	0	1	20	1	0	106	65	174	60.5	19.9828	5	0.15	3.02	1.28	1.27	1.00787	0.37	3.43243	3.4	132	0.357	11.4	84	66.1417	0.08	27	14.3	1.91	1.014	6.5	32.9	24.7	78.8	65.5	30.4	17.6	6.1	11.5	3.91	46.6
2	2	62	1	53	111	1	111	0	0	1	0	0	0	0	134	74	162	78.2	29.8	134.4	0.24	6.52	3.75	2.46	1.52439	0.21	11.7143	4.85	145	0.427	12.4	283	115.041	0.29	27.6	10	2.66	1.01	5	16.4	17.2	21.5	103.4	38.3	9.7	1.4	8.3	7.69	68.6
2	1	62	1	42	240	1	240	0	1	1	0	0	0	0	125	80	178	90	28.4055	92.04	0.296	7.41	3.76	2.9	1.29655	0.48	6.04167	5.15	154	0.448	13.4	225	77.5862	0.23	26.1	10.5	3.09	1.021	5	17.2	11.3	33.6	78.2	39.2	9.8	1.3	8.5	10.15	113
1	1	62	1	55	80	0	0	0	0	0	1	40	0	0	105	66	161.5	60.8	23.3	5	0.064	4.21	2.66	1.16	2.2931	0.32	3.625	3.62	120	0.352	13.2	284	244.828	0.27	26.4	11.4	2.53	1.009	5.5	12.5	11.5	31.5	58.6	36.9	10.1	2	8.1	4.67	65.3
2	1	57	1	37	240	1	240	1	0	1	0	0	0	0	159	86			25.3	452.2	0.62	5.53	3.09	1.96	1.57653	0.33	5.93939	4.25	137	0.396	12.2	199	101.531	0.19	31.3	11	2.19	1.017	5.5	27	25.7	128	87	46.4	11.1	1.6	9.5	5.95	66.5
2	1	48	1	36	143	1	49	0	0	1	0	0	1	1	115	82	180	83.9	26	598	0.85	5.64	2.28	2.87	0.794425	0.34	8.44118	5.54	158	0.477	12.8	227	79.0941	0.25	22.4	10.2	2.4	1.02	6.5	18.3	22.9	31.6	44.2	39.7	8.6	2.2	6.4	8	79.3
1	1	51	1	49	24	0	0	0	0	1	0	0	0	0	130	90	172	73	24.6755	5	0.078	5.12	3.13	1.44	2.17361	0.41	3.5122	5.1	163	0.445	11.9	180	125	0.18	25.9	10.5	1.93	1.036	5.5	22.1	19.6	44.8	72.3	43.3	23.3	3.6	19.7	5.7	68.3
2	1	59	1	43	197	1	82	0	0	1	1	20	0	1	143	62	176	99	32	34	0.13	4.88	2.63	1.85	1.42162	0.32	5.78125	4.89	151	0.437	12.5	145	78.3784	0.15	26.8	11.1	2.33	1.025	5.5	18.7	20.3	21.6	52.4	40.2	12	9.6	2.4	7.87	66.2
1	1	69	1	64	60	0	0	0	0	0	0	0	0	0	130	81	170	75	25.9516	5	0.313	5.21	3.34	1.4	2.38571	0.29	4.82759	4.47	144	0.413	12.4	150	107.143	0.15	23.1	11.7	2.74	1.025	6	20.8	20.7	33	69.2	34	8.8	1.5	7.3	5.35	71.4
2	1	49	1	38	134	1	50	0	0	0	0	0	0	1	165	87	177	82.6	26.4	8262	14.03	5.76	2.97	2.38	1.2479	0.21	11.3333	4.46	133	0.389	12.8	278	116.807	0.26	26.4	10.7	3.74	1.025	6	16.9	11.9	15	67.3	33.5	14.4	3	11.4	8.81	110.6
2	1	69	1	48	248	1	248	1	1	1	1	50	1	1	154	76	167	76.4	27.4	116	0.38	4.86	3.15	1.37	2.29927	0.26	5.26923	5.08	152	0.451	13.2	198	144.526	0.24	26.2	10.1	2.22	1.015	7	39	72.3	39.8	40.7	39.1	13.7	3.8	9.9	7.93	75.5
2	1	64	1	38	312	1	312	1	1	1	0	0	0	1	140	80	161	70	27.0051	2749.08	2.96	8.14	4.86	2.11	2.30332	0.59	3.57627	4.37	136	0.393	13.2	261	123.697	0.27	23.9	11.4	3.09	1.013	6	22.7	18.9	19.5	55.5	38.3	11.7	2	9.7	7.52	100.4
2	1	52	1	46	72	1	12	0	0	0	0	0	1	1	140	90	180	90	27.8	4580	5.32	5.96	4.02	1.55	2.59355	0.32	4.84375	5.52	168	0.492	12.3	157	101.29	0.19	34.1	11.3	4.11	1.025	6.5	24.2	15.9	26.4	74.9	42.8	14.1	3.3	10.8	6.43	83.1
2	1	34	2	29	60	1	0	0	0	0	1	10	1	0	170	114	179	87	27.1527	3177.7	3.89	8.37	4.48	3.17	1.41325	0.48	6.60417	4.21	120	0.324	12.6	193	60.8833	0.19	25.6	11	6.76	1.014	5.5	10.3	5.6	8.4	67.4	26.4	7	1	6	7	81.4
2	2	63	2	43	240	1	180	0	1	1	0	0	0	0	180	60	155	75	31.2175	535.44	1	5.05	2.9	1.53	1.89542	0.54	2.83333	3.46	105	0.323	12.4	298	194.771	0.31	27.4	11.7	4.65	1.018	5	17.3	19.7	14.9	68.8	36	5	0.9	4.1	6.57	65.1
1	2	55	1	37	216	0	0	0	1	0	0	0	0	0	133	70	160	57.5	22.4609	5	0.09	4.13	2.2	1.51	1.45695	0.32	4.71875	4.26	136	0.394	12.4	164	108.609	0.16	25.6	10.6	2.61	1.033	5	25.5	26.4	17.2	67.3	40.4	11.4	2.3	9.1	7.97	49.5
1	1	45	1	43	24	1	24	0	0	1	0	0	0	1	128	83	181	102	31.1	19.72	0.12	5.44	2.56	2.53	1.01186	0.22	11.5	4.82	148	0.432	12.7	198	78.2609	0.23	28	12	2.61	1.02	6	14.1	5.5	34.1	82	40.2	16	4	12	2.82	63.1
2	1	42	1	27	183	0	0	0	0	0	1	20	0	1	126	84	158.5	61	24.3	1980	1.83	5.47	3.36	1.5	2.24	0.5	3	4.59	139	0.392	12	272	181.333	0.28	22.4	10.4	3.85	1.01	6	13.3	7.9	15.5	59.4	30.9	11.9	3	8.9	4.65	47.2
1	2	57	1	52	60	0	0	0	0	1	0	0	0	1	120	80	162	75	28.578	9.03	0.08	6.02	2.59	2.85	0.908772	0.38	7.5	5.29	154	0.459	12.7	180	63.1579	0.2	30.3	10.9	3.62	1.029	5.5	17.8	15.9	24.2	85.8	40.8	17.9	3	14.9	5.48	67.4
2	2	64	2	53	131	1	203	0	0	0	0	0	0	0	190	75	155	56.3	23.6	2310	2.98	7.55	4.19	1.89	2.21693	0.31	6.09677	3.82	126	0.366	12.8	212	112.169	0.24	44.5	10.5	3.71	1.025	6	18.6	19.8	26.3	85.6	33.6	3.4	1.2	2.2	16.32	182.9
1	1	55	1	53	24	0	0	0	0	1	1	30	0	0	137	86	174	92	30.4	22.05	0.08	3.37	1.84	1.11	1.65766	0.32	3.46875	5.28	150	0.449	12.2	171	154.054	0.17	25.7	10.6	2.1	1.015	6.5	30.5	41.9	48	87.2	42.2	11.4	2.8	8.6	5.89	75
1	1	35	1	16	228	0	0	0	0	1	0	0	1	0	134	78	173	93	31.0735	24.23	0.1	7.8	3.95	2.79	1.41577	0.62	4.5	5.53	152	0.455	13.6	324	116.129	0.29	27.4	10.4	2.89	1.015	5.5	16.2	15.4	52.9	58.6	41.1	13.9	2.2	11.7	3.75	86.2
2	2	46	1	26	240	1	120	1	0	0	0	0	0	1	182	94	160	50	19.5312	3558.53	5.83	9.55	8.2	1.07	7.66355	0.22	4.86364	3.92	108	0.315	13.5	338	315.888	0.36	23.5	10.4	2.62	1.013	8.5	18.1	16.9	23.2	76.7	27.4	5.8	1	4.8	2.67	123.6
1	1	63	1	51	147	0	0	0	0	0	0	0	0	1	134	75	164	70	26	10.8	0.4	6.67	3.23	1.82	1.77473	0.33	5.51515	4.99	152	0.45	13	188	103.297	0.19	30.5	10.7	2.41	1.015	6	30.4	44.6	42.5	112.7	40.1	9.8	3.5	6.3	6.7	67.4
2	1	58	1	53	60	0	0	0	0	1	0	0	0	1	142	90	172	92	31.1	367.2	0.67	6.79	4.23	1.85	2.28649	0.6	3.08333	5.68	159	0.472	12.3	249	134.595	0.24	26.3	11.4	2.99	1.03	5	14.1	16.9	40.4	71.1	37.1	19.7	4.1	15.6	7.02	76.1
2	1	53	1	40	151	0	0	0	0	1	0	0	0	0	125	78	173	75	25.1	63.5	0.18	4.88	2.58	1.79	1.44134	0.47	3.80851	4.68	146	0.42	12.7	158	88.2682	0.19	26.5	11	2.17	1.01	5.5	14.1	11.3	18.7	49.7	37.5	10.3	1.7	8.6	5.57	80.9
2	2	59	1	39	240	1	240	0	1	1	0	0	0	0	165	89	160	80	31.25	116.31	0.25	8.33	4.74	2.78	1.70504	0.55	5.05455	4.18	124	0.38	12.8	254	91.3669	0.28	24.9	10.5	4.24	1.024	5.5	14.9	10.4	15.9	104.5	36.8	7.9	1.3	6.6	7.49	54.9
1	2	66	1	66	1	0	0	0	0	1	0	0	0	0	125	80	164	62	23.0518	11.2	0.17	5.98	3.44	2.01	1.71144	0.28	7.17857	4.5	137	0.401	12.4	171	85.0746	0.21	24.2	10.4	3.05	1.03	5.5	20.7	25.4	28.1	139.7	42.2	18.2	4.2	14	6.3	46.1
2	1	49	2	25	288	1	84	0	0	0	0	0	0	0	150	94	163	74	27.852	1475.03	2.2	6.22	4.2	1.33	3.15789	0.48	2.77083	3.99	126	0.351	11.9	180	135.338	0.2	24.8	11.9	3.46	1.02	6.5	26.2	32.9	29.1	61.4	40.4	8.8	1.4	7.4	10.62	111.3
2	2	40	1	39	12	1	0	0	0	1	0	0	0	1	172	106	168	67.5	23.9158	136.01	0.25	5.92	3.26	2.08	1.56731	0.45	4.62222	4.64	146	0.399	11.5	223	107.212	0.23	21.4	9.3	2.34	1.023	5.5	20	18.4	18	83.2	39.6	12.3	2.1	10.2	3.73	41.7
1	1	47	1	44	36	0	0	0	0	0	1	20	0	0	125	78	174	63	20.8086	5	0.12	6.26	3.43	1.92	1.78646	0.49	3.91837	4.81	150	0.426	12.8	241	125.521	0.26	29.8	11	1.8	1.033	5.5	15.4	19	16.1	73.7	38.2	17.7	2.9	14.8	5.57	64.6
2	1	56	1	54	19	1	43	1	0	1	1	30	0	0	145	100	167	78.7	28.2	129.37	0.34	5.55	3.05	1.86	1.63978	0.32	5.8125	5.33	161	0.459	13.1	185	99.4624	0.22	33.1	11.2	2.53	1.03	5.5	33.6	31.5	32.3	83	39.2	9.5	2.5	7	6.78	72.5
2	1	50	1	32	211	0	0	0	0	0	1	4	1	1	159	79	177	86.2	27.45	1493.4	2.15	5.72	3.63	1.76	2.0625	0.26	6.76923	4.29	127	0.367	12.5	154	87.5	0.2	30.8	10.1	3.89	1.015	6.5	25	29.1	27.2	61.4	41.1	16.1	3.8	12.3	6.32	86.5
2	1	59	1	40	223	1	43	1	1	0	0	0	1	0	130	85	179.5	91.7	28.5	3168	3.74	7.86	4.54	2.7	1.68148	0.48	5.625	4.11	123	0.359	12.5	227	84.0741	0.24	25.1	10.4	3.36	1.025	5.5	26	29.9	50.7	82.6	33.6	7.4	2.3	5.1	10.28	139.9
2	1	58	1	44	168	1	54	0	0	0	1	20	1	0	157	84	175	85.7	28	1540.8	2.18	4.49	2.24	1.92	1.16667	0.25	7.68	3.74	118	0.35	13.4	168	87.5	0.17	31.3	11.6	4.35	1.015	6.5	20.7	6.5	13.9	55.9	30.8	5.9	1.8	4.1	6.67	91.1
1	1	65	1	51	168	1	120	0	0	1	0	0	0	1	150	87	180	80	24.6914	16.12	0.14	7.04	4.19	2.16	1.93981	0.42	5.14286	5.09	152	0.446	11.9	159	73.6111	0.15	25.3	12.2	1.28	1.017	5	19.2	20.2	24.5	56.6	37.6	25.8	5.2	20.6	6.68	90.9
2	1	53	1	43	125	1	65	0	0	1	0	0	0	0	152	84	165	82	30.1	1102.5	1.48	4.3	2.58	1.45	1.77931	0.23	6.30435	4.96	141	0.432	14.4	166	114.483	0.17	30.5	10.8	2.34	1.03	5.5	16	17.1	54.8	59.5	41.4	13.2	2.5	10.7	6.71	76.4
1	2	58	1	58	1	1	120	0	0	1	0	0	0	1	145	91	160	74	28.9062	19.13	0.02	6.54	3.95	2.05	1.92683	0.41	5	4.17	122	0.371	12.9	257	125.366	0.31	22.6	10.7	2.95	1.019	5.5	19.7	18.5	36.5	147.6	46.4	12.2	1.7	10.5	4.61	56.3
1	1	53	2	42	132	0	0	0	0	0	0	0	0	0	115	75	164	55	20.4491	22.56	0.11	4.37	2.32	1.81	1.28177	0.11	16.4545	4.63	147	0.422	12.4	204	112.707	0.22	30.7	10.3	2.71	1.02	6.5	18.4	14	18.5	67.3	36.7	12.2	2.1	10.1	6.01	54
2	1	62	1	32	360	0	0	0	1	1	0	0	0	0	134	72	171	75	25.6489	929.21	1.54	7.3	4.47	1.97	2.26904	0.66	2.98485	5.02	148	0.419	12.8	203	103.046	0.22	24.1	11.4	2.77	1.016	5.5	18	22.7	48.9	73.2	38.1	17.7	3.33	14.37	9.08	87.6
1	1	46	2	30	192	0	0	0	0	1	0	0	0	1	130	84	183	93	27.7703	5	0.058	4.47	2.19	1.61	1.36025	0.44	3.65909	5.33	162	0.476	11.7	147	91.3043	0.15	26.1	10.2	2.5	1.037	5	57.7	126.7	144.1	99.8	45.4	9.7	2.1	7.6	5.7	61.1
2	2	50	1	36	171	1	39	0	1	0	0	0	0	1	158	88	155	58	24.1	4002	6.26	7.16	4.21	2.09	2.01435	0.64	3.26562	3.5	111	0.325	12.1	300	143.541	0.29	33.8	9.5	4.59	1.025	5.5	18	14	15.9	94.1	30.4	7.9	0.6	7.3	9.98	161.2
1	2	51	1	37	168	0	0	0	0	1	0	0	0	0	140	80	162	72.5	27.6254	5	0.08	5.38	3.12	1.65	1.89091	0.41	4.02439	4.95	149	0.431	12.2	282	170.909	0.32	23.5	10.6	3.78	1.042	5	15.3	18.5	36.5	83.5	43.3	20.9	2.9	18	5.89	41
1	1	57	1	36	253	1	301	0	1	0	1	30	1	1	122	81	169	64.6	22.6	5	0.09	5.71	3.09	1.95	1.58462	0.42	4.64286	5.29	159	0.47	13.2	229	117.436	0.21	26.9	10.7	3.14	1.04	7	22.2	28.6	44.6	84.8	37.5	13.5	2.2	11.3	6.64	65.7
1	2	60	1	58	20	0	0	0	0	0	0	0	0	0	114	68	171	77	26.3	11.2	0.17	4.11	2.63	1.13	2.32743	0.28	4.03571	3.55	114	0.352	14	106	93.8053	0.12	32.4	13.5	2.69	1.03	6	13.1	15.9	84.1	127	32.3	14.3	4.9	9.4	5.19	50.4
1	1	40	1	29	135	0	0	0	0	1	0	0	0	0	111	71	174	89	29.4	11.2	0.15	6.05	3.53	2.01	1.75622	0.32	6.28125	5.11	160	0.466	12.4	173	86.0697	0.2	32.9	11.1	3.31	1.03	6	21.6	30.2	18.7	69.4	43.8	14.4	1.9	12.5	7.17	68.7
2	2	61	1	42	225	1	367	0	0	1	0	0	0	0	151	77	150	73	32.44	696	0.81	4.79	2.5	1.63	1.53374	0.46	3.54348	4	115	0.335	12.8	170	104.294	0.18	30.8	10.2	3.39	1.015	5	16.4	14.1	11.9	43.1	34.4	6.9	1.2	5.7	5.84	62.8
2	1	50	1	44	72	1	0	0	0	1	0	0	1	0	126	79	170	75	25.9516	35.94	0.19	4.16	2.45	1.31	1.87023	0.3	4.36667	5.51	161	0.463	11.9	162	123.664	0.18	30.1	11.1	2.3	1.026	6	28.6	33.7	173.9	99.3	42.8	18.7	2.7	16	6.33	99.8
2	2	60	1	49	127	0	0	0	1	1	1	4	0	1	148	81	164	67	24.9	84.9	0.27	4.75	2.21	1.52	1.45395	0.5	3.04	3.95	120	0.351	12.9	246	161.842	0.26	28.5	10.2	4.03	1.015	5	19.5	27.6	140.4	98.2	32.5	24.5	1.7	22.8	2.78	32.2
1	2	50	1	30	240	0	0	0	0	1	0	0	0	0	120	80	150	56	24.8889	24.02	0.11	9.12	6.92	1.83	3.78142	0.33	5.54545	4.92	139	0.414	13	318	173.77	0.32	21.6	11	3.12	1.039	5	22	19.4	36.2	64.7	42.4	7.3	1.5	5.8	4.32	34.7
1	1	68	1	53	180	1	250	1	0	1	1	30	0	1	140	80	178	70	22.0932	10.5	0.24	5.54	3.1	1.8	1.72222	0.41	4.39024	4.63	135	0.406	12.5	165	91.6667	0.19	27.9	11.2	3.22	1.01	7	16.9	13.8	12.7	51.4	37.2	9.7	2.3	7.4	6.85	94.7
2	1	64	1	44	240	1	12	0	0	1	1	30	0	0	132	82	174	82	27.0842	1225.04	1.84	7.79	5.06	1.91	2.64921	0.54	3.53704	5.33	161	0.476	13.1	240	125.654	0.26	24.3	10.2	4.34	1.024	6	30.9	31.6	29.8	74	34.9	14	2.1	11.9	3.93	89.1
1	1	69	1	49	240	0	0	0	0	0	0	0	1	0	137	88	170	67	23.1834	11.2	0.18	5.27	2.9	2	1.45	0.29	6.89655	5.33	158	0.48	13.6	161	80.5	0.19	35.8	10.9	2.43	1.02	7	20.4	11.4	12	56.8	35.8	21.9	3.6	18.3	6.99	82.8
2	1	38	1	35	37	0	0	0	0	0	0	0	0	1	126	73	175	71.2	23.2	202.3	0.34	5.38	2.38	2.32	1.02586	0.47	4.93617	3.31	102	0.299	13.1	168	72.4138	0.17	23	10.5	2.3	1.02	6	18.5	12.6	9.4	39.7	36.9	7.8	2.7	5.1	7.44	134.8
2	1	54	1	30	284	1	284	0	1	0	0	0	0	1	123	83	171	86.7	29.7	345.8	0.86	4.61	2.08	2.14	0.971963	0.29	7.37931	4.44	130	0.395	11.4	121	56.5421	0.15	31.8	11.2	2.79	1.015	5	27.7	41.6	35.2	69.7	28.5	8	2.4	5.6	11.76	189.6
2	1	51	1	36	180	1	12	0	0	1	1	30	1	0	170	98	174	80	26.4236	409.63	0.8	10.43	6.99	2.62	2.66794	0.58	4.51724	4.59	147	0.418	12	207	79.0076	0.24	24.3	10.1	5.22	1.021	6	11.6	12.3	32.1	98	36.5	7.8	1.4	6.4	7.32	76.1
2	2	50	1	47	36	1	36	0	0	0	0	0	0	1	147	88	167	75	26.8923	143.22	0.39	6.88	4.15	2.11	1.96682	0.48	4.39583	5.4	165	0.436	12.6	227	107.583	0.22	22.8	10.7	2.61	1.039	5.5	10.4	9.9	12.9	70.8	39	18.9	3	15.9	4.85	39.1
2	1	58	1	51	83	0	0	0	0	0	0	0	0	0	126	79	177	80.1	25.6	44.52	0.22	5.23	3.2	1.55	2.06452	0.45	3.44444	4.46	143	0.415	13.4	120	77.4194	0.13	36.3	11.3	3.49	1.03	5.5	21.3	20.6	32.7	113.7	47.2	20.2	2.8	17.4	5.18	46.4
1	2	65	1	45	240	0	0	0	0	1	0	0	0	1	125	78	158	58.5	23.4337	10.9	0.11	4.79	2.83	1.47	1.92517	0.36	4.08333	3.86	120	0.35	12.4	185	125.85	0.23	36.4	10.3	3.29	1.015	5	29.4	22.9	91.4	100.7	43.5	12	2.3	9.7	5.96	66.5
1	1	63	1	47	192	0	0	1	0	1	0	0	0	1	150	94	170	80	27.6817	10.82	0.05	5.72	3.1	2.06	1.50485	0.44	4.68182	4.91	158	0.447	12.6	188	91.2621	0.19	25.8	10.9	2.05	1.025	5	19.8	21.9	48.7	76.4	36.3	10.7	2.3	8.4	5.06	76.3
2	1	62	1	59	36	1	24	1	1	1	1	30	0	0	134	82	159	65	25.711	40.37	0.17	5.41	3.05	1.78	1.71348	0.39	4.5641	4.4	145	0.409	12.7	183	102.809	0.2	24.4	10.8	3.1	1.025	5.5	30.8	44.7	36.1	68.8	37.9	11.6	2	9.6	5.76	52.3
2	1	54	1	37	204	1	72	0	0	1	0	0	0	0	158	78	174	67	22.1297	53.54	0.16	8.29	5.94	1.45	4.09655	0.57	2.54386	4.86	151	0.411	12.1	214	147.586	0.24	24.7	11.5	2.61	1.019	6	26.2	22.7	22.3	62.3	42.7	35.1	5.8	29.3	5.16	81.1
2	2	69	1	59	126	1	182	1	0	1	1	40	0	1	146	73	153.5	68.6	29.1	80.1	0.216	5.76	3.88	1.49	2.60403	0.33	4.51515	5.23	150	0.429	12.7	179	120.134	0.22	28.1	11.1	2.97	1.015	5	12.7	10.4	35	87	43.2	13.7	1.2	12.5	4.9	67
1	1	54	1	44	121	1	13	0	0	1	1	30	0	0	125	80	173	86.4	28.9	10.5	0.3	8.12	4.8	2.67	1.79775	0.38	7.02632	4.68	151	0.432	12.5	249	93.2584	0.25	31.1	11.1	2.82	1.03	6	35.9	55.4	22.9	82.8	39.5	8.4	2.1	6.3	5.39	75.2
2	1	50	1	40	120	0	0	0	0	0	0	0	0	0	127	74	160	50	19.53	11.72	0.098	6.04	3.29	1.97	1.67005	0.57	3.45614	4.49	137	0.403	12	248	125.888	0.27	25.4	10.9	2.31	1.03	5.5	16.1	16.1	17.9	88.2	40.6	9.8	2	7.8	12.58	124.6
2	1	55	1	40	182	1	128	0	0	1	1	30	0	0	137	66	167	85	30.5	353.8	0.55	6.05	3.22	2.17	1.48387	0.44	4.93182	4.25	128	0.372	12.1	211	97.235	0.24	30.6	10	2.74	1.025	5	11.9	17	35.8	48.5	41.8	6.5	0.9	5.6	11.25	57.7
2	1	52	1	52	0	0	0	0	0	1	0	0	1	0	140	86	165	75	27.5482	39.59	0.15	6.38	3.39	2.28	1.48684	0.46	4.95652	6.07	174	0.506	14.2	197	86.4035	0.21	26.8	11.7	2.99	1.032	6	17.5	12.9	21.3	81.6	39.3	21.1	2.9	18.2	5.22	127.8
1	2	56	1	51	60	0	0	1	0	1	1	40	0	0	125	80	166	67.5	24.4956	28.03	0.045	5.23	2.93	1.75	1.67429	0.36	4.86111	4.81	128	0.392	14.4	122	69.7143	0.14	23.9	10	2.93	1.012	5.5	15.9	13.6	23	100.8	39.6	7.7	1.5	6.2	6.81	57.6
2	1	44	1	26	216	0	0	0	0	0	1	23	0	1	126	100	170	83	28.71	452.4	0.75	6.46	0.59	0.33	1.78788	0.06	5.5	5.64	164	0.491	12.9	168	509.091	0.21	26.2	10.6	2.52	1.01	7	23	26.7	27.9	134.2	40.3	13.3	3.7	9.6	8.96	74.2
2	1	59	1	37	259	1	102	0	0	1	1	40	0	1	164	84	184	78.6	23.2	41.17	0.23	6.23	3.76	1.6	2.35	0.61	2.62295	4.48	136	0.407	13.1	231	144.375	0.22	30.3	11.8	3.35	1.025	5	15.7	17.6	17	49.1	33.8	12.6	3.6	9	6.71	81.3
2	2	67	1	56	129	1	345	1	0	1	0	0	0	0	154	86	156	71.6	29.4	288.3	0.66	4.82	3.07	1.51	2.03311	0.18	8.38889	4.1	125	0.353	12.6	258	170.861	0.28	26.4	10.7	3.26	1.015	5.5	21.1	221.6	23.5	69.5	37.5	11.2	3	8.2	7.64	64
1	1	62	1	46	190	1	46	1	0	1	1	40	1	1	136	74	181	84.8	25.88	10.6	0.18	3.43	1.65	1.39	1.18705	0.28	4.96429	4.53	142	0.396	12.1	142	102.158	0.18	26.7	11.4	2.01	1.01	6.5	17.4	18	138.5	69.5	37.7	13.5	3.6	9.9	3.11	90.4
2	2	64	1	44	240	1	48	0	1	0	0	0	0	0	125	80	155	58	24.1415	346.37	0.66	5.73	3.61	1.3	2.77692	0.26	5	3.46	102	0.298	11.9	221	170	0.23	23	10.8	3.92	1.018	6	14.1	8.6	13.9	56.2	34.4	6.1	0.6	5.5	15.12	120.5
2	2	61	1	51	120	0	0	0	0	1	0	0	0	0	120	76	150	58	25.78	5	0.05	7.89	4.51	2.49	1.81124	0.58	4.2931	4.01	113	0.351	12.6	207	83.1325	0.21	24.5	12.1	4.14	1.009	5	20.8	12	15.8	50.1	39.5	7.7	1.4	6.3	7.83	134.1
1	2	53	2	51	24	0	0	0	0	1	0	0	0	1	115	65	167	66	23.6652	5	0.041	6.2	2.47	3.25	0.76	0.4	8.125	4.76	138	0.397	11.9	269	82.7692	0.24	25.5	11.5	2.61	1.023	5	13.8	13	15.6	65.8	39.9	10.8	1.9	8.9	3.86	52.5
2	1	67	1	65	24	1	120	1	1	1	0	0	0	1	168	87	164	77	28.6288	45.06	0.201	6.19	3.42	2.03	1.68473	0.39	5.20513	5.57	166	0.498	12.8	317	156.158	0.3	26.6	10.5	2.38	1.008	6.5	19.4	19	23.8	69.4	41.9	14.2	2.4	11.8	3.47	63.8
2	1	64	1	50	168	1	120	1	0	0	0	0	0	1	169	86	168	77	27.2817	70.18	0.25	8.13	5.17	1.87	2.76471	0.78	2.39744	5.15	151	0.453	12.2	170	90.9091	0.17	29.3	12.4	2.83	1.02	6	17.7	20.5	32.9	79.7	39.5	25.9	4.8	21.1	5.27	89
1	1	55	1	31	288	1	96	0	0	1	0	0	1	0	126	74	170	80	27.6817	5	0.042	4.78	2.28	1.72	1.32558	0.5	3.44	5.02	144	0.442	13.2	141	81.9767	0.14	25.9	11.6	2.91	1.041	6	14.3	11.6	14	57.6	41.2	10.6	2.2	8.4	6.31	79
2	1	72	1	58	173	1	77	1	1	1	0	0	0	0	155	86	177.5	88.9	28.2	76.14	0.23	7.3	4.4	2.02	2.17822	0.54	3.74074	4.87	151	0.441	12.2	157	77.7228	0.16	26.3	11.4	2.7	1.025	5.5	18.9	27.1	26.1	60.2	37.3	14.1	3.8	10.3	6.97	100.1
2	1	62	1	44	216	0	0	0	0	1	1	45	1	1	110	60	170	65	22.4913	806.65	1.26	5.53	3.09	1.96	1.57653	0.33	5.93939	4.25	137	0.396	12.2	199	101.531	0.19	27.5	11.7	3.53	1.023	6	16.5	14.6	21	48.8	40.7	8.3	1.4	6.9	9.26	69.8
2	1	65	1	36	348	1	48	1	0	1	1	30	1	0	137	86	165	60	22.0386	85.9	0.34	7.37	3.52	2.78	1.26619	0.67	4.14925	4.73	139	0.404	12	235	84.5324	0.21	26.7	10.6	2.28	1.005	5.5	16.5	12	31.6	68.1	40	15.7	2.7	13	5.61	63.5
2	1	48	1	32	192	1	0	0	0	1	0	0	0	1	192	103	168	75	26.5731	536.64	0.94	4.72	2.72	1.67	1.62874	0.27	6.18519	4.63	136	0.375	13.5	125	74.8503	0.13	26.6	10.5	4.24	1.036	5.5	15.6	13	31.1	53.9	34.2	23.1	3.1	20	3.43	84.1
2	1	57	2	42	181	1	20	0	0	1	0	0	0	1	180	94	175	87.2	28.5	6620	11.8	5.91	3.86	1.47	2.62585	0.46	3.19565	3.8	110	0.328	13	212	144.218	0.23	33.8	9.5	4.59	1.025	6	16.4	17.6	28	94.5	29	4	1.5	2.5	10.69	172.4
2	2	68	2	58	120	1	120	1	1	1	0	0	0	0	192	116	155	55	22.8928	4113.02	7.29	6.38	3.9	1.81	2.1547	0.28	6.46429	3.6	103	0.308	14.5	217	119.89	0.24	23.8	10.4	6.82	1.011	7.5	24.8	19.7	18.7	79	25.4	11.1	2.1	9	4.86	120.2
1	1	36	1	36	1	0	0	0	0	0	0	0	0	1	104	66	184.5	72.8	21.4	10.9	0.1	8.2	6.73	1.11	6.06306	0.32	3.46875	4.8	139	0.388	12.4	237	213.514	0.26	30.6	10.9	4.01	1.015	6	12.5	11.5	31.5	58.6	36.9	10.1	2	8.1	3.71	51.6
2	1	61	1	35	307	1	31	0	0	0	1	40	0	0	171	74	167	68	24.4	5580	7.14	6.79	4.23	1.85	2.28649	0.6	3.08333	5.68	159	0.472	12.3	249	134.595	0.24	37.4	9.9	3.77	1.025	5.5	10.5	11.7	21.6	92.7	29.2	7.1	1	6.1	6.02	151.2
1	2	55	1	49	78	0	0	0	0	1	0	0	0	0	157	82	165.5	61.9	22.6	10.9	0.23	4.55	2.19	1.89	1.15873	0.25	7.56	4.64	134	0.414	13	218	115.344	0.23	25.9	10.4	3.13	1.02	5.5	22.9	35	24.6	107.3	41.8	12.3	2.9	9.4	5.21	74
1	2	59	1	39	240	0	0	0	0	0	0	0	0	0	136	82	148	49	22.3703	5	0.04	4.25	1.84	2	0.92	0.31	6.45161	4.13	133	0.375	11.9	208	104	0.22	25.7	11.6	2.57	1.015	5.5	21.7	19.5	20.2	85.7	43.7	10.3	1.9	8.4	4.15	60.9
1	1	51	1	41	120	1	120	1	0	1	1	40	1	0	132	81			28.73	10.8	0.53	7.05	4.78	1.73	2.76301	0.37	4.67568	5.65	176	0.518	12.6	168	97.1098	0.18	30.8	10.6	3.75	1.02	6.5	25.3	21.7	38.3	65	42.6	10.3	3	7.3	3.88	58.9
1	1	49	1	29	240	0	0	0	0	1	0	0	1	0	121	79	170	64	22.1453	5	0.09	4.75	2.21	1.86	1.18817	0.54	3.44444	4.34	141	0.403	11.9	180	96.7742	0.21	27.1	10.4	2.51	1.037	6.5	14	21.3	25.7	71.3	41.1	9	1.5	7.5	4.4	63.7
2	1	56	2	37	228	1	72	1	1	1	0	0	0	1	144	96	173	85	28.4005	6752.26	12.08	6.53	3.72	2.15	1.73023	0.43	5	4.89	139	0.421	13.5	233	108.372	0.26	22.2	9.8	4.67	1.023	6	30.2	28.1	71.1	61.5	28.8	9.9	1.3	8.6	10.6	199.1
1	1	52	1	39	156	1	240	0	1	1	1	30	1	0	143	104	163	72	27.0993	5	0.05	8.7	5.71	1.87	3.05348	0.7	2.67143	4.39	135	0.385	11.5	330	176.471	0.31	24.9	10.3	2.79	1.021	6.5	25.3	36.7	28.2	91.7	38.6	9.9	1.6	8.3	5.38	69.4
2	1	49	1	37	139	1	50	0	0	1	1	10	0	0	130	80	173	88.8	29.7	365.3	0.7	7.78	5.66	1.75	3.23429	0.32	5.46875	5.53	161	0.464	13.1	188	107.429	0.22	36.2	10.7	3.85	1.02	6.5	19.4	28.8	90.4	116.8	43.2	23.1	5.4	17.7	4.28	65.5
1	2	50	1	37	156	0	0	0	0	1	0	0	0	0	125	75	160	65	25.3906	12.43	0.14	5.74	3	2.3	1.30435	0.39	5.89744	5.34	157	0.454	11.9	206	89.5652	0.22	26.6	10.4	2.92	1.027	5.5	18.8	19.9	17.5	88.2	42.4	12.2	1.7	10.5	6.87	40.2
1	2	36	2	36	1	0	0	0	0	1	0	0	0	1	125	80	158	61	24.4352	5	0.18	6.64	3.11	2.7	1.15185	0.7	3.85714	4.13	127	0.362	11.3	245	90.7407	0.25	21.7	10.8	2.15	1.017	6	21.2	17.8	18.8	42.3	32.5	12.5	2.5	10	4.77	44.3
2	1	52	1	40	144	1	60	0	0	1	1	30	1	0	125	80	178	87	27.4587	57.68	0.23	5.42	3.17	1.58	2.00633	0.34	4.64706	4.87	153	0.412	11.9	176	111.392	0.18	23.5	10.3	2.07	1.023	6	17.6	25.2	71.9	82.4	41.5	18	2.5	15.5	4.99	72.5
2	2	64	1	44	240	1	24	0	0	0	0	0	0	0	140	90	154	59	24.8777	447.68	0.78	7.98	4.05	3.25	1.24615	0.49	6.63265	4.68	137	0.401	12	193	59.3846	0.22	25.8	10.6	3.12	1.021	5.5	16.7	18.8	34.5	89.1	38	14.6	2.2	12.4	8.97	81.2
2	1	61	1	40	249	1	165	1	1	1	1	30	0	0	133	70	167	82	29.4	9450	9.96	7.91	5.03	2.2	2.28636	0.47	4.68085	4.7	156	0.43	12.4	281	127.727	0.29	28.9	10	4.7	1.015	6.5	18.8	16.2	17.3	94.5	33.4	15	2.4	12.6	5.72	106.6
1	2	81	1	73	96	1	120	1	0	1	0	0	0	0	131	62	155	60	24.974	17.1	0.02	5.38	2.77	1.99	1.39196	0.45	4.42222	4.03	117	0.354	13.2	229	115.075	0.24	25.1	11.1	2.74	1.011	6.5	16.9	11.4	19.4	65.3	36.1	8.2	1.3	6.9	6.04	64.2
2	1	53	1	30	277	1	85	0	0	1	1	30	0	1	135	73	164.5	82.9	30.6	155.98	0.29	10.21	5.29	3.9	1.35641	0.82	4.7561	5.46	157	0.483	12.8	278	71.2821	0.29	25.8	10	2.93	1.025	5.5	25	29.1	27.2	61.4	41.1	16.1	3.8	12.3	7.29	82.9
2	1	59	1	44	180	0	0	0	0	0	0	0	0	1	135	80	177	87	27.7698	124.97	0.32	5.85	3.8	1.6	2.375	0.34	4.70588	4.5	139	0.41	11.9	129	80.625	0.12	23.8	11.2	2.31	1.023	5.5	15.3	15.7	13.9	67.8	34.6	12.4	2.2	10.2	6.13	72.3
1	1	61	1	39	266	0	0	1	1	0	1	30	1	0	117	81	167.5	73	26	10.8	0.16	6.64	3.81	2.22	1.71622	0.46	4.82609	4.86	163	0.461	12.4	233	104.955	0.23	22.4	11.1	2.21	1.03	5	29.3	48.8	45.9	64.3	41.8	14.5	3.8	10.7	6.36	64.4
1	1	51	1	33	216	0	0	0	0	0	0	0	0	0	134	82	170	80	27.6817	5	0.06	4.53	2.56	1.45	1.76552	0.35	4.14286	4.94	156	0.431	11.8	166	114.483	0.18	24.2	9.9	3.31	1.043	5	18.4	17.6	48.2	87.3	41.2	19.2	2.9	16.3	5.24	64.6
2	1	48	1	30	220	1	21	0	1	0	0	0	0	0	143	74	170	73	25.3	2596	3.01	7.9	5.69	1.57	3.6242	0.53	2.96226	3.41	100	0.301	13.1	275	175.159	0.32	32.7	11.2	4.28	1.025	5.5	14	28	72.7	84.9	41.4	3.4	1.3	2.1	13.21	286.7
1	1	63	1	53	120	1	360	0	0	0	0	0	0	0	120	84	174	78	25.763	20.3	0.16	5.02	3.23	1.42	2.27465	0.31	4.58065	5.77	170	0.494	13	156	109.859	0.16	25.6	11.1	3.11	1.025	6	27.6	40.9	39.1	95.4	48.2	13.5	3	10.5	7.23	67.5
1	1	51	1	41	120	1	120	1	0	1	1	40	0	0	126	80	167	65	23.3067	24.14	0.15	7.92	4.29	2.88	1.48958	0.54	5.33333	5.62	166	0.465	11.9	189	65.625	0.2	28.6	11.6	2.51	1.025	7	18.8	22.5	56.5	80.9	45.5	18.2	2.2	16	2.87	41.5
2	1	61	1	33	336	1	120	0	1	1	0	0	0	0	125	80	168	76	26.9274	611.25	1.26	8.83	5.28	2.59	2.03861	0.8	3.2375	5.43	160	0.486	13	230	88.8031	0.26	31.3	11.7	2.47	1.027	5.5	14.2	13	58.9	85.1	38.2	7.8	1	6.8	6.57	87
2	2	79	1	49	360	1	600	1	0	1	1	27	0	1	118	78	160	60	23.4375	174.04	0.441	5.51	3.67	1.37	2.67883	0.37	3.7027	3.43	105	0.309	12.9	128	93.4307	0.13	25.6	11.5	4.85	1.009	7	14.5	9.9	35.6	90.8	35.7	10.4	1.9	8.5	7.22	102
1	2	81	1	31	600	1	60	1	0	0	0	0	0	0	172	97	154	50	21.0828	8.56	0.11	4.63	2.3	1.8	1.27778	0.42	4.28571	4.63	139	0.404	13.2	168	93.3333	0.18	26.6	11.3	4.44	1.016	7	33	20.2	23.4	120.2	37.5	9.8	2.1	7.7	4.69	50.9
1	1	43	2	43	1	0	0	0	0	1	1	20	0	0	122	91	166	69	25.0399	5	0.13	6.35	2.89	2.89	1	0.45	6.42222	5.23	163	0.466	11.7	203	70.2422	0.21	25.2	10.7	2.35	1.026	7.5	18.6	30.9	43.7	87.7	40.3	12.8	2.4	10.4	7.39	57.7
2	1	38	2	30	96	1	12	0	0	1	1	20	0	1	154	98	173	88	29.4029	105.13	0.25	8.96	5.42	2.67	2.02996	0.65	4.10769	5.52	163	0.48	11.9	194	72.6592	0.22	26.3	10.7	2.65	1.036	5	20.2	29.9	44.7	64.4	39.3	12.2	1.7	10.5	6.7	85.1
1	2	55	2	39	192	0	0	0	0	0	0	0	0	1	107	79	159	56	22.151	21.19	0.07	9.66	7.07	1.85	3.82162	0.64	2.89062	4.79	146	0.425	11.6	250	135.135	0.25	25.8	10.9	2.05	1.01	5	19.7	12.6	21.2	136	40.7	9.2	1.9	7.3	6.66	53
2	1	49	1	48	12	0	0	0	0	0	0	0	1	1	125	80	171	79.5	27.1879	1716.46	1.7	8.1	4.23	2.91	1.45361	0.72	4.04167	4.79	146	0.411	11.7	253	86.9416	0.29	26.7	10.4	2.69	1.038	5	21.7	26.7	33.9	93.7	44.3	18.7	2.4	16.3	10.1	80.4
1	2	52	2	47	60	1	60	0	0	0	0	0	0	1	170	100	161	57.6	22.2	10.8	2.1	3.43	1.74	1.4	1.24286	0.29	4.82759	3.83	118	0.341	13.2	240	171.429	0.24	29.6	12	2.42	1.015	6	25.5	31	16.6	36.3	39.1	8.6	2.4	6.2	6.72	57.5
2	1	31	2	26	60	0	0	0	0	1	1	10	0	1	136	101	170	78	26.9896	31.45	0.12	9.27	4.92	3.35	1.46866	0.77	4.35065	5.25	148	0.437	12.9	310	92.5373	0.32	24.8	9.8	3.31	1.011	5	22.5	34.2	39.2	68.1	33.2	10.7	1.9	8.8	7.42	82.5
1	1	52	1	48	48	1	48	0	0	1	0	0	0	0	140	97	171	82	28.0428	5	0.06	3.77	2.22	1.2	1.85	0.27	4.44444	4.68	152	0.439	11.9	178	148.333	0.15	22.8	10.3	2.09	1.037	5	26.7	40.2	107.7	47	39.6	10.6	1.6	9	7.02	71
1	2	48	1	47	8	0	0	0	0	1	0	0	0	0	120	80	168	65	23.03	11.2	0.04	7.57	3.67	3.31	1.10876	0.54	6.12963	4.7	142	0.421	12.7	285	86.1027	0.34	31.6	10.4	2.11	1.01	7.5	14.5	18.4	20	55.4	37.5	13.3	2.6	10.7	3.87	38.9
2	1	47	2	38	108	1	252	0	0	0	1	20	1	0	138	79	169.5	76.8	26.7	2600	2.8	4.52	2.39	1.82	1.31319	0.23	7.91304	4.15	130	0.355	11.9	168	92.3077	0.2	36.3	11.3	3.49	1.025	6	14.1	14.5	93.5	49.4	38.7	15.6	3.9	11.7	5.82	61.7
1	2	56	1	48	96	0	0	0	0	1	0	0	0	0	120	72	158	56.5	22.6326	16.1	0.06	6.23	3.4	2.08	1.63462	0.53	3.92453	4.03	118	0.368	12.8	265	127.404	0.31	26.2	10.6	2.43	1.025	5	21.8	12.1	13.3	58.3	45.8	12.8	2.1	10.7	4.8	62.8
2	1	31	1	25	72	0	0	0	0	1	1	16	0	0	129	81	170	77.5	26.8166	30.7	0.02	8.66	5.61	1.94	2.89175	0.65	2.98462	6.01	171	0.483	11.3	247	127.32	0.25	27	10.9	3.04	1.032	5.5	14.1	18.9	45.6	78.2	46.7	10.8	1.8	9	6	66.2
2	2	55	1	27	334	1	369	0	0	1	0	0	0	0	147	83	168	75	26.6	63.75	0.25	8.59	3.78	4.24	0.891509	0.42	10.0952	4.56	131	0.387	13.1	287	67.6887	0.3	27.1	11.8	3.1	1.015	6.5	16.6	13.8	13.4	36.3	40.4	12.2	3.1	9.1	5	40.9
2	2	47	2	29	216	0	0	0	0	1	0	0	0	1	168	91	162	69	26.2917	161.97	0.36	5.26	3.31	1.58	2.09494	0.31	5.09677	4.83	125	0.377	13.9	289	182.911	0.32	25.9	11.5	3.21	1.026	5.5	15.4	16.4	22.4	67.9	41	14.7	2.7	12	7.11	55.4
2	1	55	1	51	48	1	48	0	0	0	1	40	1	0	133	76	171.5	77.6	26.4	75.9	0.32	6.42	3.61	1.97	1.83249	0.54	3.64815	5.21	152	0.444	12.8	164	83.2487	0.21	30.5	10.6	3.95	1.03	5.5	27.1	30.1	35.3	102.1	40.6	10.2	2.7	7.5	6.16	74.6
1	1	57	1	39	216	1	132	0	0	1	0	0	0	0	139	84	168	68	24.093	10.5	0.15	6.26	3.29	2.14	1.53738	0.61	3.5082	4.82	145	0.421	12.4	224	104.673	0.21	35.9	10.6	2.7	1.025	5	22	39.3	18.5	65.4	40.2	18.1	2.6	15.5	6.23	67.5
1	1	46	2	46	0	0	0	0	0	0	1	20	0	1	125	81	170	73.5	25.4325	11.86	0.18	4.65	2.65	1.52	1.74342	0.35	4.34286	4.87	150	0.426	11.2	143	94.0789	0.14	24.3	10.6	3.12	1.026	7.5	17.3	16.3	22.1	70.9	42	19.3	2.5	16.8	6.61	71.4
1	1	70	1	49	252	1	180	1	0	1	0	0	0	0	130	84	170	67	23.1834	17.7	0.17	6.2	3.37	2.09	1.61244	0.51	4.09804	4.55	142	0.429	13.1	204	97.6077	0.2	30.2	12	2.75	1.021	6.5	30.8	33.4	33.7	26.2	40.9	12.7	2.7	10	7.2	75.8
1	1	54	1	37	203	0	0	1	0	1	1	25	0	1	117	47	171	76.9	26.5	16.38	0.14	7.64	4.19	2.79	1.50179	0.43	6.48837	4.64	148	0.434	12.7	268	96.0573	0.28	31.2	11.1	2.97	1.025	6	17.1	13.5	23.1	53.3	37.2	7.5	2	5.5	9.04	77.5
1	2	55	1	55	1	0	0	0	0	1	0	0	0	0	125	78	164	70	26.0262	14.5	0.15	5.52	3.32	1.73	1.91908	0.36	4.80556	4.58	136	0.407	12.8	282	163.006	0.17	27.5	10.8	3.09	1.03	6	13	8.2	25.7	86	39.5	10.7	1.9	8.8	5.46	46.6
1	1	54	1	40	165	1	129	0	0	0	0	0	1	1	123	79	178.5	93.3	29.3	10.5	0.06	6.11	3.57	2	1.785	0.46	4.34783	5.19	156	0.458	13.2	139	69.5	0.13	27.1	10.1	2.67	1.03	5	18.7	20.3	55.8	56.3	35.9	11.4	2	9.4	6.81	76.5
1	1	55	1	45	120	0	0	0	0	1	1	30	0	0	125	85	178	91	28.7211	10.5	0.1	7.54	3.69	3.09	1.19417	0.51	6.05882	5	164	0.466	12.7	199	64.4013	0.21	30.9	10.1	2.73	1.028	5.5	23.6	30.5	27.2	59.7	42	14.2	1.9	12.3	4.93	96.2
1	2	68	1	57	132	0	0	0	0	1	0	0	0	0	120	80	160	52	20.3125	17.78	0.14	5.55	3.04	2.01	1.51244	0.37	5.43243	4.28	146	0.423	11.7	290	144.279	0.25	23.8	10.3	3.07	1.025	5	15.4	23.1	63.9	71.8	40.1	11	1.4	9.6	5.82	44.8
2	1	60	2	40	240	1	120	0	0	1	0	0	0	1	130	80	174	75	24.7721	944.36	1.59	7.8	4.93	2.19	2.25114	0.53	4.13208	4.61	139	0.422	12.6	285	130.137	0.27	28.9	10.3	3.31	1.015	6.5	25.5	24.9	20	45.6	38.2	13.1	2.3	10.8	6.51	70.7
2	2	67	1	47	244	1	372	0	1	0	0	0	0	0	158	53	152	74.5	32.2	7080	10.01	8.99	4.07	3.4	1.19706	0.59	5.76271	3.47	97	0.299	12.8	384	112.941	0.42	32.7	10.4	6.3	1.03	6	19.5	9.4	29.2	103.1	26.9	6.4	1.8	4.6	5.99	201.9
2	1	41	1	40	12	1	244	0	1	0	0	0	0	1	146	99	181	83	25.3	816.99	1.31	8.13	5.11	2.13	2.39906	0.68	3.13235	4.89	153	0.442	12.6	185	86.8545	0.18	29.2	11.1	3.51	1.025	6	8.3	11.4	28.5	53.4	38	12.3	2.2	10.1	5.46	80.3
2	1	47	1	37	120	1	2	0	1	0	0	0	1	0	125	87	170	80	27.6817	6565.28	9.26	6.26	4.29	1.49	2.87919	0.34	4.38235	4.83	136	0.394	12.1	348	233.557	0.32	28.7	11.2	4.55	1.01	6.5	23	21.9	20.4	54.1	27.4	9.6	1.3	8.3	4.49	99.3
2	1	43	1	37	72	0	0	0	0	1	0	0	0	1	137	80	168	69	24.4473	52.52	0.1	5.32	2.83	1.86	1.52151	0.47	3.95745	4.92	160	0.463	12.2	213	114.516	0.2	27	9.4	3.08	1.044	6	21.2	25	77.2	80.2	47.6	21.9	2.8	19.1	3.66	63
1	1	50	1	30	243	0	0	0	0	1	0	0	1	1	119	72	180	88	27.2	11.2	0.08	6.49	3.34	2.62	1.27481	0.44	5.95455	5.49	170	0.479	12.8	165	62.9771	0.19	28.6	9.4	2.46	1.02	5	15.6	24	41.2	70.5	41.1	11.5	1.7	9.8	7.03	70.1
2	1	42	1	27	180	0	0	0	0	0	0	0	0	0	132	80	165	62	22.7732	8677.35	14.58	5.42	3.14	1.73	1.81503	0.36	4.80556	4.38	126	0.355	12.3	268	154.913	0.26	30	10.9	5.03	1.014	7	17.4	14.4	14.8	75.2	15.6	7.6	0.8	6.8	4.91	97.4
1	1	62	1	46	192	0	0	0	0	1	0	0	0	1	130	90	172	72	24.34	19.2	0.1	5.13	2.63	1.77	1.48588	0.47	3.76596	4.8	152	0.44	12.1	164	92.6554	0.17	24.4	11.9	2.18	1.01	5.5	32.5	48.3	48	121.9	36.4	24.7	5.7	19	4.25	60.5
1	1	63	1	44	228	0	0	0	1	0	1	40	0	1	120	73	170	60	20.7612	8.11	0.16	7.88	4.47	2.57	1.7393	0.58	4.43103	4.77	154	0.44	12.3	190	73.93	0.22	26.5	11.3	3.25	1.021	5	28.5	30.4	32	73.1	39.4	13.1	2.9	10.2	7.86	74.6
1	1	31	1	29	24	0	0	0	0	1	0	0	0	1	124	81	172	87	29.4078	5	0.09	7.24	4.16	2.45	1.69796	0.49	5	5.53	194	0.472	12.3	283	115.51	0.35	24.4	10.1	2.65	1.036	5	42.4	43	42.6	70.9	39	9.4	1.3	8.1	5.54	61.6
1	1	53	1	53	1	1	60	0	0	0	0	0	0	1	124	84	165	70	25.7117	10.9	0.19	6.29	3.8	1.96	1.93878	0.38	5.15789	4.29	122	0.338	15.2	203	103.571	0.2	32.6	10.9	4.08	1.005	6.5	15.1	11.6	53.8	69.3	40.3	13.2	3.7	9.5	3.07	84.7
1	2	63	1	50	156	1	156	0	1	1	0	0	0	1	130	82	165	62	22.7732	10.8	0.19	9.03	4.59	3.56	1.28933	0.74	4.81081	4.13	122	0.361	12.4	241	67.6966	0.28	26.6	10.9	3.68	1.021	5	22.6	22.2	21.6	87.5	39.9	12.7	2.4	10.3	4.4	58.1
1	1	50	1	39	128	0	0	0	0	1	1	40	0	0	117	74	180	94	29	11.2	0.16	4.58	3.01	1.19	2.52941	0.26	4.57692	5.15	157	0.463	12	143	120.168	0.18	29.3	12.3	3.23	1.025	6	11.5	9.4	22.1	66.4	38	11.7	2.8	8.9	6.96	64.4
1	2	63	1	63	1	0	0	0	0	1	0	0	0	0	130	90	160	60	23.4375	15.32	0.066	5.28	2.34	2.6	0.9	0.24	10.8333	3.92	127	0.367	12.4	118	45.3846	0.15	30.6	12.8	1.78	1.033	7	72	99.6	76	46.8	42.4	10.7	1.6	9.1	5.77	85.6
1	1	49	1	43	72	0	0	1	0	0	0	0	0	0	98	70	175	64	20.898	5	0.109	4.78	2.45	1.88	1.30319	0.39	4.82051	4.58	130	0.397	12.3	159	84.5745	0.16	26.9	11.4	2.99	1.039	5.5	19.7	19	48.9	87.1	37.4	9.9	1.8	8.1	4.76	60.3
1	2	60	1	41	228	1	240	0	0	1	0	0	0	0	150	100	152	52	22.5069	20.74	0.12	7.53	4.22	2.43	1.73663	0.77	3.15584	5.09	162	0.473	11.9	191	78.6008	0.19	23.8	11.3	2.01	1.024	5.5	46.1	63.5	40.8	98.3	43.2	13.2	2.2	11	4.97	47.9
2	2	79	2	79	1	0	0	1	0	1	0	0	0	0	112	68	160	50	19.53	16.68	0.16	6.95	4.44	1.86	2.3871	0.59	3.15254	3.09	101	0.292	12.8	235	126.344	0.22	25.6	10.6	5.73	1.008	5	13.4	9.6	11.5	64.9	33.6	7.9	1.2	6.7	9.04	106.3
2	1	33	1	27	71	1	71	0	0	0	0	0	0	1	145	91	166	79.7	29.1	143.14	0.31	8.38	4	3.58	1.11732	0.62	5.77419	5.81	191	0.512	12.3	235	65.6425	0.25	27	10.5	2.18	1.01	6	22.8	40.8	97	84.1	39.3	24.9	5.3	19.6	4.14	50.5
1	2	60	2	47	156	1	156	0	0	0	0	0	0	0	159	86	160	70	27.3438	5	0.04	5.22	3.13	1.65	1.89697	0.34	4.85294	4.22	126	0.369	12.2	256	155.152	0.27	23.8	10.7	2.95	1.014	5	15.6	11.1	15.8	75.8	43.9	11.9	2.2	9.7	9.19	56.4
1	1	48	1	36	147	0	0	1	0	0	1	20	0	1	113	57	170	82	28.4	11.2	0.13	4.46	2.36	1.78	1.32584	0.22	8.09091	5.07	149	0.44	12.9	195	109.551	0.22	28.9	10.2	2.14	1.03	5.5	15.7	24	9	73.6	39.5	3.5	1.1	2.4	7.39	65.8
2	1	55	1	36	228	1	144	0	1	0	1	30	1	1	139	89	170	80	27.6817	494.27	0.87	9.01	5.51	2.62	2.10305	0.6	4.36667	4.92	143	0.431	12.4	234	89.313	0.25	23.8	10.7	2.49	1.027	5	13.7	10.3	17.6	80.7	40.1	9.6	1.4	8.2	9.56	109.1
1	2	53	1	37	192	0	0	0	0	0	0	0	0	1	121	87	162	61	23.2434	21.23	0.12	6.75	3.96	2.43	1.62963	0.3	8.1	4.15	115	0.357	13.9	378	155.556	0.43	22.9	10.3	4.67	1.016	5	19.7	12.6	21.2	136	40.7	9.2	1.9	7.3	6.67	65.8
1	2	64	1	44	240	1	48	0	1	1	1	10	0	1	141	95	153	67.5	28.8351	5	0.07	6.89	4.35	1.88	2.31383	0.41	4.58537	4.39	139	0.413	12.1	199	105.851	0.24	35.8	10.8	2.86	1.013	7	23.4	21.8	13.1	67.4	37.8	20.3	3.5	16.8	3.82	69.2
1	1	43	1	32	137	0	0	0	0	1	0	0	0	1	124	69	170	75	26	10.5	0.13	6.83	4.28	1.99	2.15075	0.47	4.23404	4.24	135	0.369	11.7	197	98.995	0.19	26.2	11.3	3.01	1.025	5.5	17.9	39.8	73.3	62	37.8	12.9	2.9	10	6.31	65.4
2	1	62	1	57	60	1	120	0	0	1	1	10	1	0	140	85	170	77.5	26.8166	2381.79	5.16	6.4	4.51	1.5	3.00667	0.28	5.35714	5.07	150	0.434	12.3	227	151.333	0.2	24.8	10.3	3.78	1.016	7	17.4	7.3	25.3	83.7	34.1	13.6	1.9	11.7	4.74	97.2
2	1	60	2	40	240	1	240	0	0	0	0	0	0	0	120	80	175	65	21.2245	463.67	0.78	6.01	3.06	2.18	1.40367	0.44	4.95455	4.43	138	0.411	13.1	336	154.128	0.37	30.6	11.4	3.14	1.007	5	19.3	29.7	32.6	70.4	38.3	12	2	10	4.14	81.4
1	1	32	1	22	117	1	9	0	0	0	0	0	0	0	143	95	183	76	22.7	10.6	0.16	10.29	5.12	4.24	1.20755	0.73	5.80822	5.61	166	0.48	12.9	208	49.0566	0.24	24.3	11.4	3.79	1.02	5	27.6	31.7	21.9	45.8	39.3	11.9	3.7	8.2	5.29	86.1
2	1	46	1	46	2	1	60	0	0	1	1	10	1	1	90	60	170	75	25.9516	80.03	0.328	6.27	4.45	1.3	3.42308	0.44	2.95455	5.2	163	0.47	13.1	172	132.308	0.17	25.5	11.2	2.19	1.028	6	15	16.5	101.9	69	38.1	19.3	3.5	15.8	5.61	63.5
1	2	70	1	55	180	1	24	1	0	1	0	0	0	1	134	69	165	60.5	22.2222	5	0.08	5.97	3.47	2	1.735	0.37	5.40541	4.11	126	0.365	11.7	290	145	0.3	23.9	10.5	3.67	1.007	5.5	15.6	16.1	24.6	98.7	35.2	9.5	1.7	7.8	4.64	60.3
1	2	61	1	36	305	0	0	1	1	1	0	0	0	0	137	69	155	64	26.6	10.8	1.7	7.05	3.46	3.07	1.12704	0.36	8.52778	4.21	125	0.383	13.2	250	81.4332	0.26	26.8	10.5	2.98	1.02	5.5	19.2	9.2	21.8	76.3	35.4	9	2.8	6.2	4.81	52.1
1	2	66	1	36	360	0	0	0	0	1	0	0	0	1	125	78	160	76.2	29.7656	5	0.18	5.89	2.25	2.83	0.795053	0.58	4.87931	3.69	122	0.35	12.7	238	84.0989	0.27	21.8	10.5	2.7	1.01	6.5	20.9	18.8	29.3	81.5	33.9	11.6	2.3	9.3	3.52	42
2	1	53	1	51	24	1	3	0	0	1	1	20	0	0	130	80	177	80	25.5354	36.26	0.22	10.21	5.99	3.56	1.68258	0.5	7.12	5.73	179	0.517	12.4	212	59.5506	0.24	26.8	11.8	4.06	1.02	5.5	18.5	20.3	30.4	118.4	47	16.3	2.9	13.4	6.45	58.6
1	1	64	1	39	300	0	0	1	1	1	1	20	0	0	130	80	167	72	25.8166	6.52	0.03	7.73	4.44	2.58	1.72093	0.52	4.96154	4.43	150	0.42	12.7	222	86.0465	0.22	25.3	11.3	2.58	1.021	6	18.3	21.5	28.1	60.8	38.8	18.3	3.4	14.9	5.6	77
1	1	41	1	41	1	0	0	0	0	0	0	0	0	0	152	99	171	75	25.6489	26.83	0.17	7.11	3.9	2.37	1.64557	0.61	3.88525	4.52	146	0.395	12	193	81.4346	0.22	26.1	11.2	2.65	1.007	5.5	21	26.5	35.9	87.6	38.2	22	4.4	17.6	5.66	52
2	2	56	1	38	221	0	0	0	1	0	0	0	0	0	145	76	159.5	77.7	30.5	79.1	0.29	9.44	5.82	3.18	1.83019	0.33	9.63636	4.36	130	0.382	13.4	282	88.6792	0.3	36.3	11	4.48	1.03	5.5	21.5	15.4	18.3	107.8	48.2	9.1	2.6	6.5	6.44	50
2	1	62	1	39	275	1	107	1	1	1	1	40	0	1	185	88	166	80.2	29.1	5880	7.89	7.18	4.86	1.76	2.76136	0.43	4.09302	3.28	92	0.289	13.7	320	181.818	0.32	35.4	10.2	5.8	1.015	7	15	11.4	32.6	77.4	34.7	4.8	1.3	3.5	15.21	442.9
2	1	27	2	27	1	0	0	0	0	1	1	10	0	1	108	75	174	67.5	22.2949	69.82	0.16	4.47	1.75	2.16	0.810185	0.35	6.17143	4.93	150	0.453	11.5	216	100	0.21	25.8	11.4	2.46	1.012	6	16.9	17.8	12.7	46.1	36.6	13.6	2.8	10.8	5.38	65.5
2	1	44	1	26	215	1	251	0	0	1	1	20	1	1	139	83	183	95.6	28.5	12572.5	15.6	8.88	5.05	3.25	1.55385	0.42	7.7381	5.09	156	0.445	13	220	67.6923	0.24	36	9.8	7.8	1.015	6.5	25	20.6	31.5	38.1	30.3	10.3	2.4	7.9	8.41	172.8
2	1	62	2	48	170	1	26	0	0	0	0	0	0	0	156	76	182.5	91.8	27.6	12840	19.58	7.17	5.3	1.17	4.52991	0.5	2.34	3.01	88	0.248	14.2	133	113.675	0.14	26.6	10.5	4.63	1.02	7	22.4	17.1	31.4	69.2	20.2	6.5	1.3	5.2	10.57	300.9
2	1	58	1	50	95	0	0	1	0	1	1	40	0	0	144	91	173	81.8	27.3	285	0.46	5.14	2.18	2.33	0.935622	0.36	6.47222	5.01	155	0.457	13	128	54.9356	0.13	31.1	11.5	2.52	1.025	6	37	50.4	24.1	67.1	41.3	11.8	3.1	8.7	7.17	87.9
1	1	48	1	29	228	1	120	0	0	0	0	0	0	0	135	82	180	70	21.6049	18.92	0.083	6.52	4.1	1.95	2.10256	0.32	6.09375	4.71	150	0.445	12.7	190	97.4359	0.19	29.4	10.9	1.91	1.026	5.5	17.7	22.9	50.1	58	40.9	12.5	2.2	10.3	4.95	40.8
1	1	43	1	33	120	0	0	0	0	1	1	19	0	0	133	84	168	76	26.9274	26.66	0.17	7.36	3.68	3	1.22667	0.53	5.66038	5.75	171	0.495	12.1	167	55.6667	0.19	27.8	11.9	2.05	1.044	5.5	35.5	78.8	46.2	73	38.2	15.4	3	12.4	5.83	62.1
2	1	54	1	34	240	1	120	1	0	0	0	0	0	1	137	79	170	80	27.6817	588.2	1.08	6.05	3.26	2.1	1.55238	0.54	3.88889	5.26	167	0.478	13.3	177	84.2857	0.19	27.9	10.6	2.83	1.025	5.5	23	17.3	26.2	59.8	40.9	16.3	2.7	13.6	7.4	95.6
1	2	65	1	49	192	0	0	0	0	0	0	0	0	1	132	76	168	62.5	22.1443	5	0.07	5.86	3.53	1.52	2.32237	0.62	2.45161	4.28	132	0.375	12.4	219	144.079	0.25	22.2	10.4	2.7	1.023	5	17	12.2	11.3	64.9	38.2	16.1	2.7	13.4	4.42	52.6
2	1	71	1	64	83	0	0	0	1	0	0	0	0	1	157	80	170	78.8	27.3	185.3	0.43	4.11	1.77	2	0.885	0.22	9.09091	4.66	154	0.437	13.1	154	77	0.16	24.7	10.4	2.13	1.03	6	20.7	16.4	60.3	73.4	40.5	19.4	5.2	14.2	8.01	68.5
2	2	63	1	57	76	0	0	0	0	1	0	0	0	1	142	67	163	81	30.5	198	0.42	10.5	6.45	3.06	2.10784	0.64	4.78125	4.66	136	0.404	13	226	73.8562	0.28	28	11.9	2.62	1.02	6	24.9	21.3	25.7	122	40.8	13.9	2.6	11.3	3.92	42.8
2	1	62	1	53	106	1	34	0	0	1	1	20	1	0	140	81	170	77.1	26.7	156	0.29	5.34	3.36	1.5	2.24	0.5	3	5.29	172	0.499	12.9	147	98	0.16	26.3	11.4	2.7	1.03	6	20.2	22.6	79.7	51.7	40.9	26	6.2	19.8	6.16	74.6
1	1	52	1	42	120	0	0	0	0	1	1	34	1	1	123	75	175	75	24.4898	10.5	0.06	5.92	2.57	2.52	1.01984	0.67	3.76119	4.65	158	0.452	12	156	61.9048	0.15	26.5	11.8	3.42	1.01	5.5	63.8	64.4	142.6	78.3	42.2	13.9	2.5	11.4	6.11	76.1
2	1	42	1	28	165	0	0	1	0	1	1	15	0	0	120	69	184.5	97.9	28.8	79.95	0.21	5.12	2.85	1.76	1.61932	0.35	5.02857	5.27	161	0.465	12.9	183	103.977	0.2	27.7	9.9	3.39	1.01	7	21.1	16.7	14	49.4	39.9	14.9	3.7	11.2	5.17	67.9
2	1	45	1	39	72	1	12	0	0	1	1	10	1	0	128	94	170	78	26.9896	126.6	0.26	8.43	5.63	1.94	2.90206	0.72	2.69444	5.04	155	0.445	12.2	283	145.876	0.29	26.1	10.4	2.38	1.026	5.5	21.3	29.3	36.5	57.5	44.3	10.7	2	8.7	4.62	55.6
1	2	60	1	49	132	1	120	0	0	0	0	0	0	0	140	90	162	60	22.8624	10.5	0.16	4.41	2.02	2.11	0.957346	0.22	9.59091	4.48	132	0.398	12	187	88.6256	0.22	27.4	11.5	2.81	1.024	7	15.5	12.4	10.1	55.9	41	18.2	4.2	14	6.21	63.4
2	1	63	2	51	144	1	84	0	0	0	0	0	1	0	140	90	165	65	23.8751	82.53	0.21	8.21	5.41	2.22	2.43694	0.5	4.44	5.21	162	0.464	11.6	243	109.459	0.27	24.8	11.3	2.54	1.043	6.5	44.6	60	47.1	105	46.7	17.2	3.2	14	8.11	74.3
1	1	73	1	48	295	1	175	0	0	0	0	0	0	1	151	74	164	68.5	25.5	10.8	0.22	6.75	3.72	2.54	1.46457	0.39	6.51282	4.67	138	0.394	13.7	215	84.6457	0.21	30.2	9.9	2.9	1.01	7	22.5	21.4	29.2	66.1	43.7	5.4	2	3.4	6.14	77.2
1	1	64	1	62	23	0	0	0	0	0	0	0	0	0	122	66	176	82.2	26.5	10.8	0.22	6.36	3.94	1.81	2.1768	0.44	4.11364	5.45	150	0.443	12.2	216	119.337	0.24	21.4	10.2	3.16	1.01	6	11.1	8.6	12.3	51.5	35.2	8.3	2.1	6.2	8.01	65.8
2	1	54	1	34	236	1	32	1	1	1	1	30	0	1	103	69	166	72.5	26.3	13175	18.67	4.05	3.05	0.89	3.42697	0.26	3.42308	3.12	92	0.263	12.6	142	159.551	0.17	24.5	10.4	2.76	1.025	5.5	12.1	12.1	89.6	49.6	27	4.1	1.3	2.8	9.16	158
2	1	41	1	34	79	0	0	0	0	1	1	25	1	0	117	72	180.5	83.3	25.6	62.82	0.4	4.87	2.44	1.92	1.27083	0.39	4.92308	4.56	141	0.402	12.6	248	129.167	0.26	31	11.2	2.74	1.03	6	36.3	42.5	228.9	69.1	50.6	11.6	3.5	8.1	9.48	64.1
2	1	58	1	39	228	1	240	0	0	1	0	0	0	0	125	80	178	92	29.0367	71.76	0.18	8.67	6.04	1.6	3.775	0.73	2.19178	5.51	175	0.497	13.3	263	164.375	0.28	29.2	12.3	2.62	1.014	7	27.6	33.3	30.7	68.4	41.6	15.9	3.5	12.4	4.56	63
2	2	67	1	47	243	0	0	0	0	0	0	0	0	1	140	80	161	68	26.2	5320	6.96	5.72	3.63	1.76	2.0625	0.26	6.76923	4.29	127	0.367	12.5	154	87.5	0.2	36.2	10.7	3.85	1.015	6	17.2	9.3	15.4	70.5	28.9	7.6	2	5.6	6.07	102
2	1	58	1	38	240	1	120	1	0	1	0	0	0	0	155	90	172	72.5	24.5065	43.76	0.29	6.74	4.87	1.16	4.19828	0.47	2.46809	4.34	139	0.397	12.1	137	118.103	0.16	27.3	10.9	3.25	1.029	5.5	17.4	21.4	21.6	54.9	39.5	12	2.5	9.5	8.24	71.6
2	2	37	1	26	129	0	0	0	0	1	0	0	0	0	104	64	158	70	28	43.68	0.25	6.6	3.74	2.36	1.58475	0.32	7.375	4.68	134	0.407	12.7	338	143.22	0.35	26.5	13.8	6.43	1.015	5	17.8	10.7	25	47.5	41.3	20.8	2.7	18.1	5.76	68
1	1	60	1	45	177	1	273	0	0	0	0	0	0	0	129	82	171	70.2	24	10.8	0.1	6.52	4.04	1.9	2.12632	0.44	4.31818	4.39	139	0.411	12.8	230	121.053	0.26	33.1	10.2	2.75	1.025	5.5	20.6	14.4	16.2	66.5	39	9.1	2.7	6.4	6.91	78.8
2	1	50	1	29	250	1	45	0	0	1	0	0	0	0	142	84	180	98	30.2	56.7	0.21	3.78	1.91	1.43	1.33566	0.35	4.08571	4.65	144	0.39	12.7	117	81.8182	0.12	28	11.9	2.62	1.013	5.5	26.8	25.3	57.2	79.1	43.7	31.4	5.2	26.2	7.1	82
2	2	54	1	51	42	1	12	0	0	1	0	0	0	1	145	67	151.5	57.5	25.1	5138	6.19	6.24	3.86	2.01	1.9204	0.19	10.5789	4	106	0.323	13.7	288	143.284	0.27	34.5	9.9	4.02	1.015	6.5	22.3	11.1	19.7	75.7	40.5	2	0.9	1.1	12.77	187.2
2	1	47	1	33	170	0	0	0	0	0	0	0	0	1	106	71	178	93.1	29.4	350.2	0.58	5.02	2.35	2.15	1.09302	0.24	8.95833	5.03	161	0.464	12.3	206	95.814	0.21	26.5	11	2.17	1.02	6.5	23.4	22.4	24.9	53.7	36	19.2	4.2	15	5.29	62.8
2	1	54	1	38	189	1	57	1	1	1	1	40	1	0	143	79	172.5	88.5	29.7	8694	9.38	6.69	3.6	2.41	1.49378	0.47	5.12766	5.25	150	0.459	12.8	231	95.8506	0.26	24.5	10.4	5.09	1.02	6	27.7	31.7	84.9	71.2	29.2	17.8	2.8	15	7	111.2
2	2	67	1	66	12	1	360	0	0	1	0	0	0	0	135	85	160	60	23.4375	751.1	1.022	6.48	3.3	2.59	1.27413	0.46	5.63043	4.58	129	0.381	13.4	130	50.1931	0.15	25.1	12.6	2.7	1.016	5	79.7	82.1	52.5	102.7	36.4	12.1	2.3	9.8	8.39	85.1
1	2	52	1	52	6	0	0	0	0	0	0	0	0	1	135	80	158	70	28.0404	26.56	0.04	4.3	1.91	1.96	0.97449	0.19	10.3158	4.4	136	0.375	12.2	111	56.6327	0.12	22.7	11.2	2.57	1.014	5.5	23	18.7	24.1	66.6	36	27.1	3.6	23.5	7.46	49.7
2	1	47	2	37	120	1	3	0	1	0	0	0	0	1	136	93	166	75	27.2173	6357.42	10.6	3.52	2.11	1.03	2.04854	0.3	3.43333	3.83	105	0.308	13.1	208	201.942	0.2	28.4	11.1	5.03	1.003	6	11	6.8	30.2	58.1	24.8	4.3	0.7	3.6	9.22	132.8
1	1	48	1	42	76	0	0	0	0	0	0	0	0	1	117	74	165.5	60	21.9	10.8	0.17	5.54	3.13	1.91	1.63874	0.22	8.68182	5.23	150	0.449	13.2	229	119.895	0.24	29.2	11.7	2.48	1.025	6	16.2	19.4	38.7	63.9	48.9	13.3	3.6	9.7	4.42	68.1
1	1	55	2	45	120	0	0	0	0	0	1	20	0	1	136	84	180	80	24.6914	11.2	0.14	4.09	2.66	1.09	2.44037	0.19	5.73684	4.02	124	0.379	12.7	144	132.11	0.15	31	11	3.17	1.01	7	23.3	21.5	10.4	62.3	42.4	12.8	3	9.8	5.89	59.2
2	1	62	1	46	192	0	0	0	1	1	0	0	0	0	125	78	168	80	28.3447	40.34	0.24	6.49	3.46	2.41	1.43568	0.54	4.46296	5.09	153	0.46	12.7	167	69.2946	0.19	32.4	12	3.37	1.022	5.5	34.5	42.6	61.2	81.8	42.2	14.9	2.9	12	7.02	81.2
1	1	58	1	46	143	0	0	1	0	1	0	0	0	1	136	76	170	80.6	27.9	10.9	0.12	4.86	3.79	0.56	6.76786	0.31	1.80645	4.97	148	0.41	12.4	131	233.929	0.14	31.4	12.3	6.1	1.025	5.5	55.7	52.1	20.3	85.5	34.5	21.6	5.3	16.3	8.08	54.2
1	1	58	1	52	75	0	0	0	1	0	0	0	0	0	124	88	170	67	23.2	10.8	0.17	6.09	3.68	2.09	1.76077	0.26	8.03846	4.66	146	0.403	12.6	210	100.478	0.24	32	11.7	2.46	1.02	6.5	24.1	30.8	18.7	70.2	43.1	12.3	3.9	8.4	4.73	71.6
2	1	54	1	35	227	1	107	0	0	1	1	30	0	0	160	80	163	70.6	26.6	3120	4.38	5.16	3.47	0.88	3.94318	0.71	1.23944	3.05	94	0.27	14	235	267.045	0.21	24.7	11.2	3.49	1.025	5.5	16.7	10	17.6	97.1	32.8	3.9	1.5	2.4	19.89	399.9
2	1	60	1	55	60	1	360	0	0	1	1	30	1	1	160	100	170	85	29.4118	152.15	0.37	6.2	3.92	1.79	2.18994	0.39	4.58974	4.88	141	0.41	13	192	107.263	0.21	24.8	11.7	3.57	1.009	5.5	22.8	21.8	35.9	67.6	43.2	13.5	2.3	11.2	4.04	62.2
1	2	72	1	32	480	1	240	0	0	1	0	0	0	1	120	80	160	62	24.2188	26.3	0.13	6.55	3.86	2.25	1.71556	0.31	7.25806	4.12	123	0.363	12.8	170	75.5556	0.18	32.1	11.3	2.75	1.02	6	15.3	13.8	12.6	37.9	38.7	9.5	2.3	7.2	7.32	59.1
2	1	43	1	36	84	0	0	0	0	0	1	10	1	0	114	76	172	60.5	20.4502	1656.17	1.782	7.08	4.69	1.78	2.63483	0.36	4.94444	3.42	97	0.284	12.5	295	165.73	0.26	25.1	10.4	2.93	1.016	5	17.5	18.3	19.9	125.3	35.3	7.2	1.5	5.7	6.24	81.7
1	2	48	1	29	228	0	0	0	0	0	0	0	0	1	90	78	155	46	19.1467	11.2	0.15	6.13	3.37	2.11	1.59716	0.49	4.30612	3.68	112	0.326	13.1	360	170.616	0.36	25.6	11.9	2.89	1.01	5	12.9	8.3	11.8	34.2	32.7	8	1.3	6.7	3	81.1
1	2	51	2	23	336	0	0	0	0	1	0	0	0	1	116	73	159	62	24.5243	5	0.05	5.67	3.96	1.17	3.38462	0.47	2.48936	3.4	105	0.332	12.2	91	77.7778	0.1	23.4	11.2	2.84	1.016	6	13.3	9.6	11.3	65.3	29.1	5	1.2	3.8	6.37	92.1
1	1	48	1	43	60	0	0	0	0	1	0	0	0	0	142	84	178	93	29.3524	10.31	0.05	3.57	1.62	1.61	1.00621	0.23	7	5.47	155	0.461	12.8	123	76.3975	0.13	25.4	11.1	2.5	1.038	6	21.5	25.9	31.9	81.8	45.2	19.8	2.8	17	5.06	56.9
1	2	61	1	51	120	1	60	0	0	1	0	0	0	0	132	92	161	87.5	33.7564	17.7	0.318	5.06	2.34	2.15	1.08837	0.44	4.88636	4.37	127	0.393	12.3	267	124.186	0.25	25.9	11.5	2.53	1.012	7	18.6	16.5	28.9	101.4	36.2	10.7	1.9	8.8	4.42	44.7
2	2	55	1	50	64	0	0	0	0	0	0	0	1	0	128	70	161.5	68.1	26.1	32.3	0.15	4	2.19	1.51	1.45033	0.17	8.88235	4.41	139	0.402	12.5	196	129.801	0.2	31.4	11	2.58	1.02	6.5	27	44.1	39.9	13.4	43.4	13.4	4	9.4	7.19	35.9
1	2	42	1	34	96	0	0	0	0	0	0	0	0	1	125	78	160	54	21.0938	10.54	0.11	4.54	2.54	1.49	1.7047	0.41	3.63415	4.22	126	0.38	13	204	136.913	0.2	28.3	11.6	2.16	1.025	6	15.4	13	64.8	43.8	40.6	13.9	2.1	11.8	6.02	40.2
1	2	60	1	50	120	1	0	0	0	1	0	0	0	0	120	80	155	62	25.8065	5	0.04	4.7	2.16	2.16	1	0.22	9.81818	4.44	138	0.417	12	190	87.963	0.2	26.8	11.1	2.75	1.012	6	20.2	14.3	19.4	120.8	39.5	8.7	1.3	7.4	5.82	74.4
2	1	46	1	32	168	0	0	0	0	0	0	0	0	0	135	90	170	75	25.9516	128.29	0.267	7.11	4.27	2.2	1.94091	0.34	6.47059	5.27	148	0.436	12.6	232	105.455	0.24	26.4	10.9	2.98	1.027	5.5	14.1	18.4	20.7	87.2	40.3	14.3	2.4	11.9	5.34	61.5
1	1	57	1	45	144	1	7	0	1	1	1	30	1	1	140	91	173	80	26.7299	5	0.16	4.54	2.5	1.51	1.65563	0.4	3.775	4.9	144	0.422	12.6	215	142.384	0.2	24.5	11	2.1	1.01	6.5	18.6	30.9	43.7	87.7	40.3	12.8	2.4	10.4	7.39	57.7
1	2	51	1	37	168	0	0	0	0	0	0	0	0	0	136	80	158	60	24.0346	14.95	0.13	4.54	2.8	1.3	2.15385	0.34	3.82353	5.1	151	0.44	12	180	138.462	0.19	27.6	10.8	2.53	1.035	5	19.1	19	13.9	65.6	36.7	10	1.8	8.2	5.84	58.4
2	2	68	1	68	1	1	72	0	0	1	0	0	0	0	125	80	155	69	28.7201	91.91	0.246	7.34	4.96	1.84	2.69565	0.46	4	4.17	123	0.356	11.4	290	157.609	0.27	22.8	11.6	4.14	1.027	6	15	11.3	21.7	73.7	38.7	11.6	2.1	9.5	10.61	80.5
1	1	41	1	32	108	0	0	0	0	0	1	20	1	0	120	80	180	80	24.6914	5	0.113	5.91	2.9	2.35	1.23404	0.52	4.51923	4.82	142	0.411	11.9	178	75.7447	0.2	27.1	11.5	2.25	1.031	6.5	22	20.1	77.6	55.6	37.8	8.9	2.2	6.7	5.76	85.9
1	2	31	1	29	28	0	0	0	0	0	0	0	0	1	139	81	170.5	55.4	19.1	10.8	0.39	7.19	4.63	2.01	2.30348	0.45	4.46667	4.1	126	0.373	12.9	179	89.0547	0.24	31	10.5	3.65	1.015	7	14.4	10.5	12.6	85.6	35.8	11.9	4	7.9	7.82	46.9
2	1	67	2	43	291	1	124	0	1	0	1	40	0	0	142	67	164	67	24.9	145.6	0.34	6.54	4.04	2.07	1.95169	0.25	8.28	5.05	150	0.438	13.3	128	61.8357	0.16	30.3	11.9	2.76	1.02	5	14.8	17	20.6	60	39	10.7	2.5	8.2	6.89	102.4
2	1	61	2	36	300	1	120	0	1	1	0	0	0	1	138	79	172	83.2	28.1233	2264.68	3.74	8.17	5.32	1.99	2.67337	0.68	2.92647	5.25	152	0.442	13.2	174	87.4372	0.21	24.1	11.2	1.3	1.01	6	17.9	15.7	34.2	75.9	38.1	11.6	1.6	10	5.59	158.2
1	1	61	1	41	240	1	84	0	1	1	1	20	0	0	135	85	171	79.8	27.2904	15.27	0.27	5.98	3.22	2.03	1.58621	0.53	3.83019	4.33	130	0.381	12.4	222	109.36	0.21	30.1	10.7	3.77	1.032	5	9.9	11.5	29.4	73.2	39.7	9.3	1.4	7.9	8.53	63.9
2	1	41	1	36	60	0	0	0	0	0	0	0	0	1	173	110	178	92.2	29.1	2779	3.14	8.15	5.4	2.16	2.5	0.4	5.4	5.38	155	0.466	13.1	377	174.537	0.36	35.2	11.5	4.08	1.03	6	35.7	35.8	23.7	58	38.3	16.6	3.9	12.7	7.54	105.9
2	1	50	1	38	149	1	60	0	0	1	1	11	0	0	123	85	173	80	26.7	302.4	0.57	7.78	4.57	2.57	1.77821	0.36	7.13889	5.53	161	0.464	13.1	188	73.1518	0.22	36.2	10.7	3.85	1.03	6	20	15.3	55	67.2	44.5	19	4.3	14.7	5.67	68
1	1	65	1	45	240	1	48	0	0	1	1	40	1	1	150	72	175	70	22.8571	10.99	0.1	8.68	5.19	2.79	1.86022	0.46	6.06522	5.64	166	0.5	12.6	181	64.8746	0.2	24	10.5	4.09	1.034	5.5	15.2	12	32.7	102.4	41.5	13.2	2	11.2	5.53	67.9
1	1	37	1	31	76	1	17	0	0	1	1	23	1	0	156	102	168	75.7	26.8	10.8	0.22	7.91	5.05	2.03	2.48768	0.45	4.51111	5.65	169	0.491	12.3	253	124.631	0.26	29.1	11.7	2.48	1.02	5.5	36.7	58.2	73.3	78.9	39.5	6.2	1.8	4.4	5.6	75.4
2	1	43	1	31	150	1	91	0	0	1	0	0	0	0	170	110	180	95	29.3	1573.8	2.49	7.44	4.55	2.19	2.07763	0.48	4.5625	4.77	150	0.419	11.8	186	84.9315	0.19	27.7	10.9	3.24	1.01	6.5	17.4	17	42.4	43.6	34.1	11	2.8	8.2	5.77	117.7
2	2	58	1	56	24	1	72	0	0	1	0	0	0	1	139	84	161	105	40.5077	66.89	0.31	5.08	2.96	1.69	1.75148	0.35	4.82857	4.62	143	0.425	12.5	271	160.355	0.28	23	11.5	3.52	1.012	7	37.6	51.1	26.4	89.3	38.4	10.9	2.2	8.7	5.36	68.5
1	2	43	1	21	264	0	0	0	0	0	0	0	0	0	135	78	160	49	19.1406	12.65	0.01	6.07	3.54	2.01	1.76119	0.38	5.28947	4.62	136	0.384	11.1	246	122.388	0.27	21.5	10.5	3.15	1.038	5	18.2	19.7	10.2	42.4	35.4	11.9	2.4	9.5	6.94	50.6
2	1	40	1	26	170	1	67	0	0	1	1	13	0	1	122	84	166	72.3	26.2	39.38	0.25	7.54	4.22	2.49	1.69478	0.43	5.7907	5.31	148	0.438	13.3	280	112.45	0.29	28.5	11.6	3.06	1.025	5	22.5	49.2	28.4	91.1	38.9	15.4	3.4	12	5.35	56.8
2	1	56	1	53	33	1	131	0	1	1	1	13	0	1	122	71	176	95.2	30.7	31.62	0.19	4.34	3.05	0.89	3.42697	0.26	3.42308	4.25	130	0.389	12.9	160	179.775	0.16	29.9	11.2	2.69	1.015	7	24.9	30.1	37.4	65	38	14	3.8	10.2	7.85	77.9
1	1	51	1	36	184	0	0	0	1	0	1	30	0	1	150	84	170.5	84.4	29	10.8	0.19	10.38	5.2	4.22	1.23223	0.46	9.17391	5.49	173	0.498	13.5	210	49.763	0.23	32.2	10.2	3.65	1.02	6	22.3	21.1	36.2	124.7	38.5	7.9	2.1	5.8	9.82	93.9
2	1	38	1	29	103	1	175	0	0	1	1	20	1	0	135	93	173	88.3	29.4	93.8	0.28	8.67	4.07	3.4	1.19706	0.59	5.76271	5.37	160	0.459	13	196	57.6471	0.2	30.5	10.6	3.95	1.02	6.5	27.1	39.8	26.6	81.9	35.3	10.3	2.3	8	6.15	99.2
2	1	62	2	43	228	1	72	1	1	1	0	0	0	0	137	95	174	75	24.7721	151.11	0.308	6.01	3.6	1.57	2.29299	0.64	2.45312	5.46	173	0.516	13.4	148	94.2675	0.18	35	11.5	3.03	1.031	5.5	23.9	30.1	64.1	71.3	39.8	22.9	4.3	18.6	7.17	81.7
2	2	50	1	40	117	1	0	0	1	0	0	0	0	1	158	72	155	64	26.6	478.4	0.75	5.75	3.61	1.65	2.18788	0.3	5.5	4.11	121	0.355	12.4	246	149.091	0.27	28.2	9.7	2.85	1.02	7	12.2	8.4	19.9	72.6	35.7	5.3	1.7	3.6	5.07	35.4
1	1	75	1	60	180	1	120	1	0	1	0	0	0	0	138	80	172	80	27.0416	27.44	0.06	6.79	3.7	2.39	1.54812	0.49	4.87755	5.2	164	0.455	12.4	152	63.5983	0.19	26.2	11.8	2.84	1.031	5.5	40.7	64.8	28.7	104.6	37.1	15	3.2	11.8	7.7	74.6
1	1	57	1	47	120	1	120	0	0	1	0	0	0	0	123	76	180	80	24.6914	5	0.2	8.74	4.59	3.07	1.49511	0.7	4.38571	5.24	148	0.45	13.5	262	85.342	0.27	24.9	12	4.24	1.036	5.5	16	17.7	19.8	67.2	40.8	9.1	1.7	7.4	6.43	87.4
1	1	46	1	36	120	0	0	0	0	0	1	20	1	1	110	71	159	65	25.711	28.26	0.121	6.81	4.26	1.74	2.44828	0.61	2.85246	5.22	157	0.466	12	258	148.276	0.29	24.3	10.7	2.7	1.043	5.5	22.5	27	27.5	80	38.1	15.6	3.2	12.4	7.3	73.9
2	1	72	1	60	144	1	96	0	1	1	0	0	0	1	160	80	175	76.1	24.8	577	0.9	4.59	1.9	1.45	1.31034	0.59	2.45763	4.19	123	0.363	13.4	300	206.897	0.31	34	10.8	2.99	1.015	6.5	25.6	14	26.5	63.2	34.6	6.7	2.1	4.6	9.04	135.3
1	2	31	1	31	0	0	0	0	0	1	0	0	0	1	124	90	160	65	25.3906	16.78	0.149	9.39	4.69	3.29	1.42553	0.75	4.38667	5.06	135	0.41	13	337	102.432	0.32	26.2	10.6	3.14	1.013	5.5	16	17.1	47.5	90.8	44.4	9.6	1.4	8.2	3.2	37.2
2	2	41	2	25	192	1	6	0	0	0	1	10	0	0	107	86	165	70	25.7117	1024.16	1.69	5.67	2.91	2.17	1.34101	0.34	6.38235	3.58	112	0.323	12.8	274	126.267	0.28	26.9	10.6	3.64	1.023	5.5	14	12.1	15.6	37.6	31	5.8	0.8	5	7.55	55.3
2	1	74	1	63	132	0	0	0	0	1	0	0	0	0	125	80	170	67	23.1834	74.09	0.23	5.87	3.13	1.83	1.71038	0.54	3.38889	4.38	133	0.386	12.6	243	132.787	0.24	24.5	10.4	2.97	1.022	6.5	15.1	12	18.1	68.2	35	13.9	2.1	11.8	8.5	56.4
2	1	39	1	29	122	1	122	0	0	0	0	0	0	1	160	100	166	84	30.5	66.96	0.26	8.68	4.68	3.22	1.45342	0.64	5.03125	5.43	153	0.459	12.8	309	95.9627	0.32	26.3	11.4	2.7	1.025	6	25	29.1	27.2	61.4	41.1	16.1	3.8	12.3	8.21	76.4
2	1	68	1	61	84	1	1	0	0	1	0	0	0	0	148	67	164	67	24.9108	102.27	0.4	6.71	4.04	2.09	1.93301	0.5	4.18	4.11	125	0.375	12.1	114	54.5455	0.12	27.2	12	4.36	1.01	5	22.1	29.3	36.9	75.3	38.5	11.5	1.8	9.7	6.58	86.2
2	1	41	1	30	132	0	0	0	0	1	1	20	1	0	130	80	180	88	27.1605	153.87	0.34	6.63	4.2	1.77	2.37288	0.37	4.78378	5.18	170	0.489	12.1	283	159.887	0.27	25.9	10	2.44	1.032	5.5	21.6	25	101.9	55.3	43	16.2	2.4	13.8	4.59	82.8
2	1	53	2	41	144	1	120	1	1	0	0	0	0	0	215	102	174	58	19.1571	4019.6	5.532	14.52	12.74	1.17	10.8889	0.52	2.25	2.74	80	0.227	13.8	267	228.205	0.24	24.9	11.4	4.02	1.026	5	18.7	14.3	29.7	136.7	22	7.8	1.5	6.3	14.42	312.9
1	2	58	1	36	268	1	292	0	1	1	0	0	0	1	152	59	161	72	27.8	28.38	0.15	6.07	3.24	2.28	1.42105	0.41	5.56098	4.9	142	0.418	12.5	334	146.491	0.3	25.3	10.1	2.51	1.025	5.5	13.4	12	11.1	70	40.5	13.3	2.1	11.2	7.67	56.4
2	1	64	1	44	240	1	180	0	1	1	0	0	0	1	142	92	170	70	24.2215	842.43	1.45	5.14	3.93	0.73	5.38356	0.42	1.7381	3.82	121	0.331	11.7	226	309.589	0.23	25.5	11.2	6.75	1.035	5.5	20.5	18.7	34.4	73.5	33.3	11.5	2.4	9.1	7.29	98.6
1	1	38	1	32	72	0	0	0	1	1	1	4	0	1	125	80	176	97.5	31.476	5	0.198	8.93	4.84	2.9	1.66897	0.95	3.05263	5.49	152	0.45	11.7	286	98.6207	0.25	30.5	11.4	3.1	1.032	6	14.3	19.6	22.5	72.4	36.6	10.4	1.8	8.6	4.27	55.6
2	1	50	1	37	156	1	120	0	0	1	1	30	0	0	125	80	170	94	32.526	191.08	0.92	7.81	4.47	2.55	1.75294	0.58	4.39655	4.75	143	0.406	12.6	215	84.3137	0.25	24.8	10.1	2.47	1.017	7	10.9	15.3	119.4	56.1	33.4	7.8	1	6.8	9.37	129.8
1	2	63	1	50	156	1	60	0	0	1	0	0	0	1	172	89	167	71	25.4581	5	0.13	5.54	2.95	2.05	1.43902	0.33	6.21212	4.55	131	0.387	12.8	240	117.073	0.24	23.6	11.5	2.83	1.011	5	17.3	11.9	30.2	66.2	41.3	11.7	2.1	9.6	5.2	47.2
1	2	65	1	57	96	0	0	0	0	1	0	0	0	1	125	80	158	60	24.0346	5	0.114	8.2	4.47	3.04	1.47039	0.6	5.06667	4.87	143	0.431	13.6	216	71.0526	0.23	26.5	10.6	3.41	1.014	5.5	13.4	15.6	16.4	55.8	35	12.9	2.1	10.8	4.65	60.3
2	1	47	1	35	150	1	114	0	0	1	1	20	0	0	137	95	173	76	25.4	314	0.42	6.24	3.62	2.27	1.59471	0.29	7.82759	5.24	156	0.443	12.6	179	78.8546	0.19	30.9	11.1	3.09	1.02	6.5	13.1	17.3	58	58.6	42.9	27.9	3.8	24.1	3.41	58.7
2	1	53	1	42	132	1	144	0	1	1	0	0	0	0	142	70	175	65	21.2245	3352.94	5.64	8.79	4.78	3.29	1.45289	0.57	5.77193	5.03	161	0.464	12.8	238	72.3404	0.25	21.4	9.3	2.34	1.012	7.5	20.3	20.5	41.3	88.5	39.2	16.2	3.3	12.9	6.01	80.2
1	1	55	1	45	120	1	120	1	0	1	0	0	1	0	125	80	170	82	28.3737	6.1	0.06	6.33	3.98	1.81	2.1989	0.39	4.64103	5.26	150	0.434	12.7	109	60.221	0.13	24.5	11.3	2.53	1.031	5.5	13.7	14.4	198.8	80.9	39.9	15.1	3.1	12	6.68	78.5
1	1	58	1	38	236	1	236	1	1	1	1	30	0	1	99	55	172	84	28.4	11.2	0.11	7.75	4.38	2.51	1.74502	0.52	4.82692	4.56	142	0.414	13	263	104.781	0.28	24.1	10.5	3.28	1.01	7	18.3	18.9	38.7	54.5	44.5	6.4	1.6	4.8	4.51	108.5
2	1	44	1	24	237	0	0	0	0	0	0	0	0	1	94	57	178.5	81.7	25.6	1450.8	1.71	7.75	4.57	2.57	1.77821	0.36	7.13889	4.36	127	0.372	13.3	202	78.5992	0.21	25.9	10.8	2.48	1.03	5.5	22.4	21.7	94.8	65.8	39.1	16.3	3.3	13	8.06	96.6
2	1	68	2	50	216	0	0	0	1	0	0	0	0	0	135	80	165	70	25.7117	125.95	0.25	7.91	7.17	0.26	27.5769	0.46	0.565217	3.86	123	0.345	11.9	166	638.462	0.16	23	1.9	2.95	1.043	5	20.8	23	15.8	67	37.1	9.6	1.9	7.7	7.57	77.3
2	1	41	1	31	124	0	0	0	0	0	1	20	0	1	146	95	179.5	89.2	27.78	181.68	0.55	7.66	4.86	2.28	2.13158	0.34	6.70588	4.82	138	0.404	13	211	92.5439	0.22	31.7	10.3	2.18	1.02	6	17.7	19.5	25.4	58.3	45	8.2	2.5	5.7	7.18	53.2
2	1	64	1	49	180	0	0	0	0	0	1	30	1	0	136	78	165	65	23.8751	78.21	0.17	6.53	3.61	2.27	1.59031	0.51	4.45098	4.82	140	0.43	13.2	155	68.2819	0.16	25	10.3	2.87	1.027	5.5	22.6	20.7	25	61.2	41.2	18.1	2.5	15.6	7.3	99.9
2	1	58	1	38	240	0	0	0	0	0	1	40	1	1	121	83	168	60	21.2585	468.58	0.638	7.89	5.59	1.79	3.12291	0.4	4.475	4.72	147	0.417	11.9	217	121.229	0.22	25.5	10.4	2.78	1.043	5	14.8	12.1	18.7	82.5	37.9	10.4	2	8.4	5.8	50.1
1	1	58	1	51	82	1	58	0	0	1	1	23	0	0	167	79	182	76.8	23.2	10.6	0.14	8.44	4.12	3.41	1.20821	0.68	5.01471	4.66	147	0.427	13.5	195	57.1848	0.22	34.2	9.7	2.96	1.02	6	26.2	40.5	50.5	46.5	36.5	11.4	3.4	8	5.75	54.7
1	1	44	1	22	268	0	0	1	0	1	1	30	1	1	110	74	173	87	29.1	11.2	0.17	7.2	4.27	2.22	1.92342	0.53	4.18868	4.82	154	0.437	12.9	228	102.703	0.22	32.5	10.6	3	1.03	6	21.4	30	68.8	70.4	42.2	11.8	2.5	9.3	4.91	60.3
1	1	48	1	34	168	0	0	0	0	1	1	2	1	1	139	89	168	83	29.4076	10.35	0.061	7.11	3.39	2.94	1.15306	0.6	4.9	5.06	147	0.437	12.1	230	78.2313	0.24	25.6	10.9	2.03	1.018	7.5	27.9	32.9	46.2	73.2	40.1	13.8	2.7	11.1	4.67	78.8
2	1	57	1	46	132	1	156	1	0	0	1	41	1	0	140	93	175	94.5	30.9	115.7	0.82	4.63	2.41	1.63	1.47853	0.41	3.97561	4.83	146	0.437	13.3	253	155.215	0.25	25.9	10.4	3.19	1.015	6	17	26.2	26.5	80.6	41.4	7.3	1.8	5.5	8.86	118.8
2	1	67	1	46	249	1	45	0	1	1	1	32	1	1	143	65	165	79.4	29.2	284.4	0.58	5.54	2.61	2.24	1.16518	0.4	5.6	4.76	147	0.442	13	86	38.3929	0.11	25.9	10.8	2.48	1.025	6	35.4	42.4	58.1	117.5	39.8	12.4	3.4	9	10.8	79.6
2	1	56	1	36	240	0	0	0	0	1	1	25	1	1	108	66	171	88	30.1	203.45	0.72	8.5	5.15	2.73	1.88645	0.48	5.6875	4.34	136	0.385	12.7	205	75.0916	0.25	40.1	11.6	4.56	1.02	6	26.8	25.8	65.4	83.4	37.2	10.9	3.2	7.7	11.11	133.3
2	1	41	2	31	120	1	84	0	1	1	0	0	1	0	135	95	175	97.5	31.8367	1257.24	1.708	10.78	6.91	2.85	2.42456	0.8	3.5625	6	163	0.478	12.6	339	118.947	0.37	24.3	10.2	3.23	1.02	7	35.6	29.7	29.6	68	38.4	10.2	1.5	8.7	5.07	79.6
2	1	51	1	46	60	1	240	0	0	1	1	2	1	0	124	64	178	92.5	29.1945	90.21	0.39	7.31	4.76	1.84	2.58696	0.54	3.40741	4.97	143	0.414	13	226	122.826	0.2	28.4	9.7	4.47	1.036	5.5	11.7	11.4	42.3	60.3	36.8	23.5	2.2	21.3	5.38	121.1
2	1	54	1	44	120	1	6	0	1	1	1	30	1	0	172	97	174	125	41.2868	98.86	0.24	10.81	6.6	3.11	2.12219	0.59	5.27119	5.14	143	0.422	12.2	281	90.3537	0.32	24.9	11	2.99	1.018	5	15.2	19	48.7	69.3	38	15.5	2.6	12.9	7.61	110.4
2	1	59	1	51	96	1	96	1	1	1	0	0	1	0	140	86	170	85	29.4118	35.73	0.21	8.21	4.74	2.79	1.69892	0.64	4.35938	4.59	138	0.393	12.3	248	88.8889	0.28	29.6	10.6	3	1.026	5.5	21.4	25.4	33.9	81.1	37.9	10.4	2.2	8.2	4.51	65.4
2	1	58	1	29	348	1	120	0	0	1	1	50	1	0	120	80	172	100	33.8021	10250.5	16.86	6.48	3.36	1.61	2.08696	0.58	2.77586	3.27	107	0.307	11.4	182	113.043	0.19	26.3	10.7	2.65	1.018	7	26	23	68.9	97.6	29.6	12.1	2.1	10	11.01	217.1
2	1	38	1	29	108	0	0	0	0	1	0	0	1	1	140	90	174	90	29.7265	1241.78	1.95	6.09	2.96	2.5	1.184	0.43	5.81395	4.93	145	0.412	13.2	214	85.6	0.24	39.5	10.3	3.56	1.025	5.5	47.5	59.2	79.2	103.7	39.6	12.8	1.9	10.9	4.74	52.6
2	1	42	1	34	96	1	96	0	0	1	1	25	1	0	142	104	170	90	31.1419	186.44	0.4	7.47	4.14	2.67	1.55056	0.46	5.80435	5.46	163	0.467	12.4	306	114.607	0.28	28.9	10.6	2.5	1.034	6	16.8	26.3	44.7	124.4	45.8	10.5	1.5	9	5.02	76.6
2	1	33	1	27	72	0	0	0	0	1	1	14	1	1	130	80	173	100	33.4124	101.82	0.24	8.46	4.64	3.12	1.48718	0.56	5.57143	5.95	171	0.498	12.2	387	124.038	0.37	32.8	10.4	2.19	1.025	5.5	16.6	22.5	57.8	90.5	46.3	16.4	2.7	13.7	4.05	56.8
2	2	64	2	45	228	1	24	0	0	1	0	0	0	0	120	80	164	59	21.9363	447.67	0.78	5.54	2.58	2.59	0.996139	0.26	9.96154	3.37	105	0.3	12.2	187	72.2008	0.18	21.4	10.7	3.31	1.008	5	19.1	19	57.3	79.3	36.7	8.6	1.8	6.8	7.02	67.5
2	2	66	1	62	48	1	84	0	1	1	0	0	0	1	130	80	165	60	22.0386	111.41	0.25	6.05	3.51	2	1.755	0.4	5	3.67	111	0.34	12.6	237	118.5	0.25	25.4	11	2.92	1.013	6.5	31.9	28.6	53.3	76.5	42.6	9.5	1.2	8.3	6.17	65.1
2	2	56	1	44	143	1	143	1	0	0	0	0	0	1	163	70	163	56.3	21.2	2469	4.23	8.61	7.07	0.98	7.21429	0.47	2.08511	5.21	140	0.438	15.5	295	301.02	0.3	18.9	9.5	2.24	1.015	7.5	14.6	10.7	33.9	54.7	37.3	9.2	2.5	6.7	4.92	42.2
2	2	58	2	41	204	1	1	0	0	0	0	0	0	0	147	72	158	51	20.4294	848.97	1.246	5.27	3.53	1.27	2.77953	0.25	5.08	3.4	97	0.294	13.6	140	110.236	0.13	25.1	11.7	2.75	1.012	6	22	9.9	12.7	176.2	34	4.9	0.8	4.1	10	195.7
2	2	50	1	45	60	1	120	0	0	1	0	0	0	0	135	80	158	54	21.63	25.63	0.322	7.18	4.22	2.49	1.69478	0.37	6.72973	3.17	97	0.282	14.1	253	101.606	0.24	29	11.9	3.83	1.013	5	12.5	7.1	48	70.7	39.9	13.7	1.2	12.5	18.24	134.2
2	2	62	1	52	124	1	124	0	0	1	0	0	0	1	132	67	164.5	55.6	20.5	50	0.2	7.16	3.86	2.79	1.38351	0.39	7.15385	4.89	145	0.411	12.3	196	70.2509	0.22	31.4	10.3	3.61	1.02	5	28.2	58.1	33.8	57.7	39.4	12.8	3.5	9.3	5.82	63.8
2	2	21	1	18	42	0	0	0	0	1	0	0	0	0	108	67	169	65	22.8	31.5	0.09	7.82	3.65	3.65	1	0.47	7.76596	4.85	134	0.391	13.1	395	108.219	0.32	28.8	11.8	2.77	1.02	5.5	19.9	39.3	18.4	35.5	35.4	23.2	3.6	19.6	2.04	37.1
2	2	54	1	39	179	0	0	0	0	0	1	45	0	0	88	61	165	57.8	21.4	123.08	0.75	8.46	6.87	1.12	6.13393	0.38	2.94737	2.53	75	0.228	12.5	266	237.5	0.24	34.5	9.9	4.02	1.015	6	22.9	13.5	163.4	173.2	28.2	5.8	2.5	3.3	3.48	83.8
2	2	59	2	42	204	1	5	0	0	0	0	0	0	0	147	72	158	51	20.4294	2926.37	4.061	5.19	3.73	1.11	3.36036	0.29	3.82759	3.31	93	0.284	13.2	118	106.306	0.11	24.1	10.6	4.75	1.016	7	16.4	9.6	12.6	200.5	27.9	5.7	0.6	5.1	15.1	406.7
2	2	64	1	34	360	1	132	0	0	1	0	0	0	1	146	78	156	52	21.3675	125.58	0.3	7.02	4.64	1.85	2.50811	0.29	6.37931	3.77	125	0.367	12	170	91.8919	0.2	21.8	10.8	2.77	1.024	5.5	25.7	25.1	17.2	50.9	43.6	6.4	1	5.4	5.96	56.7
2	2	53	1	45	92	0	0	0	0	0	0	0	0	0	128	78	165	56	20.57	142.83	0.28	7	4.46	2.29	1.9476	0.27	8.48148	4.27	131	0.397	12.6	220	96.0699	0.24	22.6	10.3	1.62	1.025	5	23.2	19.5	21.3	110.3	37.6	18.2	3.9	14.3	5.77	51.3
2	2	55	1	47	96	1	84	0	0	1	0	0	0	0	123	80	170	62	21.4533	17196.9	23.623	6	2.45	2.95	0.830508	0.4	7.375	4.02	120	0.36	12.8	289	97.9661	0.29	23.8	10.4	8.51	1.017	7	14.7	12	28.6	49.7	17.6	4.5	0.4	4.1	9.64	83.7
2	2	64	1	61	36	1	72	0	1	1	0	0	0	1	179	90	165	57.5	21.1203	153.31	0.31	4.88	3.19	1.38	2.31159	0.24	5.75	4.12	124	0.357	12.2	240	173.913	0.25	27.7	10.8	2.44	1.031	5	21.1	19.2	30.9	85.4	39.4	8.7	1	7.7	5.46	49.7
2	2	57	2	37	240	1	96	0	0	1	0	0	0	1	126	73	160	58	22.6562	115.94	0.34	6.23	3.65	2.03	1.79803	0.43	4.72093	5.14	155	0.466	12.2	278	136.946	0.3	24.5	10.4	2.97	1.013	7.5	27.5	15.7	21.7	72.1	44.1	14	2.9	11.1	6.36	58.6
1	1	53	1	31	261	1	261	0	1	1	0	0	0	1	145	106	170	78	27	10.8	0.13	8.6	5.67	1.92	2.95312	0.65	2.95385	4.97	149	0.42	12.4	195	101.562	0.21	29.9	10.9	3.02	1.03	5	19.7	15.1	25.4	44.9	38	13.4	3.7	9.7	6.9	95.3
1	1	65	1	38	321	0	0	0	0	0	0	0	0	1	145	91	175	75.4	24.6	25.65	0.27	5.6	3.65	1.34	2.72388	0.44	3.04545	4.96	161	0.448	11.9	128	95.5224	0.14	25.2	11.6	2.76	1.02	6	28.7	32.6	20.1	97.6	39.8	48.8	8.7	40.1	5.14	52.5
1	1	48	1	48	2	0	0	0	0	1	0	0	0	0	107	69	168	87	30.8	28.6	0.37	4.48	2.76	1.34	2.0597	0.23	5.82609	4.8	134	0.406	14	229	170.896	0.21	25.6	11.8	2.79	1.03	5	19.9	21.4	81.9	83.8	39.1	7.6	2.3	5.3	7.6	54.2
1	1	70	1	46	286	1	286	0	1	1	1	17	1	1	158	93	170.5	75.2	25.9	10.5	0.24	7.16	4.47	1.88	2.37766	0.53	3.54717	4.98	144	0.437	13	128	68.0851	0.18	29.1	9.3	3.11	1.03	6	17.7	18.8	18.6	97.6	37.4	10.4	2.9	7.5	7.49	81.9
1	1	65	1	48	207	1	167	1	0	1	0	0	1	0	158	93	179.5	92.5	28.7	10.5	0.37	7.7	4.02	2.95	1.36271	0.46	6.41304	5.14	152	0.471	13	174	58.9831	0.22	33.2	11.1	3.08	1.02	6	18.4	20.3	31.6	85.5	43.4	11.2	3.3	7.9	6.23	89.2
1	1	58	1	35	279	0	0	0	0	1	0	0	0	1	120	80	169	73.9	25.9	10.8	0.21	6.06	4.19	1.39	3.01439	0.26	5.34615	5.42	172	0.467	12.2	182	130.935	0.22	32.3	11	3.71	1.015	6	27.5	37.8	24.3	84.5	41.8	20.8	5.6	15.2	4.74	85.5
1	1	54	1	42	147	1	147	0	0	0	0	0	0	0	140	89	170	79	27.3	10.8	0.5	6.43	4.73	1.28	3.69531	0.4	3.2	5.44	162	0.465	12.1	186	145.312	0.2	28.5	12.1	3.02	1.03	6	19.3	27.2	30.9	158.2	39.6	15.3	4.2	11.1	5.07	67.9
1	1	43	1	30	159	1	159	1	0	1	0	0	0	1	120	80	175	80	26.1	10.8	0.28	7.3	4.6	1.95	2.35897	0.7	2.78571	5.23	155	0.445	13.1	220	112.821	0.21	29.1	12	4.8	1.015	6.5	112.1	178.8	145.1	317.5	34.9	19.7	7.2	12.5	4.8	62.3
1	2	54	1	54	3	1	28	0	0	0	0	0	0	0	136	84	165	59.8	22	10.8	0.2	4.72	2.47	2.01	1.22886	0.14	14.3571	4.32	124	0.382	12.9	246	122.388	0.26	25.8	11.5	2.35	1.025	5.5	21.9	19.9	17.7	105.2	39.8	14.3	3.7	10.6	4.11	57.4
1	1	51	1	36	185	0	0	0	0	1	1	30	1	1	123	75	171.5	85	28.9	10.8	0.3	8.06	4.63	2.64	1.75379	0.61	4.32787	4.78	153	0.438	12.1	228	86.3636	0.23	29.9	11.2	2.93	1.01	5.5	40.2	114.1	78	121.4	38.1	10.5	3.5	7	5.83	86.7
1	1	55	1	46	105	1	105	0	1	0	1	40	0	1	139	76	177	73	23.3	15.99	0.12	6.3	3.17	2.37	1.33755	0.43	5.51163	5.14	151	0.446	13.2	220	92.827	0.23	29.1	11.7	2.48	1.015	5.5	19.5	16.3	16.3	102.6	41.9	16.6	2.3	14.3	4.18	59.5
1	1	62	1	50	142	1	34	1	0	0	0	0	0	1	153	76	170	78.7	27.2	10.6	0.12	7.76	5.05	2.02	2.5	0.45	4.48889	5.16	157	0.454	13	191	94.5545	0.21	28.2	11.1	2.38	1.02	5.5	24	26	43.4	54.2	37.4	25.8	6.2	19.6	5.99	80.8
1	2	65	1	54	130	1	130	1	0	0	0	0	0	1	145	79	153	60.3	25.8	10.6	0.15	6.05	3.72	1.91	1.94764	0.25	7.64	4.28	131	0.394	12.9	173	90.5759	0.18	29.5	11.2	2.91	1.015	6.5	15.5	6.8	18.1	93.8	37.8	10.4	3.4	7	5.31	37.5
1	1	57	1	49	101	1	77	0	1	1	0	0	0	1	138	88	176	90.9	29.5	11.2	0.16	5.26	3.33	1.55	2.14839	0.3	5.16667	5.63	161	0.476	15	227	146.452	0.22	31.2	10.8	2.77	1.015	6	17	16.6	12.7	52.6	46.1	18	3.3	14.7	4.79	69.4
1	1	42	1	32	124	1	100	0	0	0	0	0	0	0	137	83	190	96.4	26.7	10.8	0.16	7.37	4.63	2.07	2.23671	0.49	4.22449	5.39	160	0.446	12.7	203	98.0676	0.22	31	10.7	2.42	1.017	5.5	29.2	63.2	50	71.8	44.1	15	4.1	10.9	4.7	61.7
1	1	67	1	46	251	0	0	0	0	0	0	0	0	1	152	80	176	79.1	25.5	18.6	0.14	5.37	2.91	1.98	1.4697	0.28	7.07143	5.02	157	0.462	13.3	184	92.9293	0.21	30.7	10.7	2.83	1.025	5.5	19.1	15.4	11.9	54.2	37.2	12.2	3.5	8.7	10.67	102.2
1	1	53	1	38	180	0	0	1	0	0	0	0	1	1	114	73	170.5	80	27.5	10.9	0.12	4.83	2.24	2.22	1.00901	0.15	14.8	5.53	160	0.471	13	151	68.018	0.19	25.8	10.6	1.87	1.025	5.5	15.9	20.2	19.8	49.1	40.9	7.9	3.1	4.8	3.66	60.9
1	2	58	1	40	219	1	51	0	1	1	0	0	0	1	181	78	159	61	24.1	16.68	0.2	6.24	3.1	2.8	1.10714	0.21	13.3333	5.25	148	0.436	13.4	167	59.6429	0.18	26.6	9.9	2.69	1.03	5	15	16.6	15.7	69.4	43.4	11.9	1.9	10	9	55.6
1	1	47	1	37	118	1	12	0	0	1	0	0	0	0	116	71	183	98	29.3	11.2	0.05	6.75	3.93	2.35	1.67234	0.33	7.12121	4.68	140	0.398	12.9	210	89.3617	0.23	29	11.4	3.79	1.02	6	32.2	32.9	48.6	41.3	36.8	9.6	2.8	6.8	7.42	69.9
1	2	65	1	57	102	1	139	1	1	0	0	0	0	0	137	83	157	58	23.5	11.2	0.1	9.2	6.71	1.94	3.45876	0.41	4.73171	4.41	141	0.396	12.6	223	114.948	0.23	33.7	10.2	2.36	1.015	5	16.9	21.5	18.2	51.6	35.9	18.9	2.7	16.2	5.55	44.3
1	2	65	1	55	120	0	0	0	0	0	0	0	0	1	134	71	160	53	20.7	10.5	0.14	7.22	3.1	3.37	0.919881	0.56	6.01786	4.33	130	0.378	12.3	216	64.095	0.23	24.3	11.4	3.79	1.01	7.5	26.4	25.9	17.7	65.5	40.6	11.6	1.9	9.7	3.76	56.1
1	1	90	1	84	67	0	0	0	0	0	0	0	0	0	132	71	159.5	58.4	23	4.2	0.111	5.76	5.2	2.16	2.40741	0.45	4.8	4.99	145	0.434	12.7	250	115.741	0.32	30	11.3	2.87	1.028	5	18.4	21	16	95	31.9	13.3	2.7	10.6	4.4	68
1	2	55	1	44	134	0	0	0	0	1	0	0	0	0	125	80	159.5	57.3	22.5	5	0.01	4.27	2.11	1.74	1.21264	0.31	5.6129	4.72	144	0.414	13.9	181	104.023	0.19	26.1	10.4	2.36	1.021	5	22.9	22.3	29.6	52.8	39.4	8.2	1.1	7.1	8.54	50.6
1	1	61	2	45	192	0	0	0	0	0	0	0	1	0	130	76	170	76	26.2976	6.06	0.018	5.58	2.78	2.24	1.24107	0.44	5.09091	5.18	157	0.465	12.7	202	90.1786	0.21	25.1	11.2	2.87	1.041	6	19.8	12.3	80.2	75.1	41.7	12.2	2.1	10.1	6.64	66.7
1	1	64	1	34	360	1	480	1	1	0	1	10	1	0	126	77	165	67.5	24.7934	25.28	0.156	5.44	3.2	1.56	2.05128	0.41	3.80488	5.32	159	0.481	13.2	202	129.487	0.2	28.1	11.1	3.1	1.017	6.5	24.1	23.8	20.5	57.7	42.5	11.4	2.2	9.2	7.53	89
1	1	54	1	34	240	0	0	0	0	0	0	0	1	0	125	80	167	74	26.5338	5	0.063	6.44	2.83	2.79	1.01434	0.45	6.2	4.43	147	0.426	11.9	200	71.6846	0.19	23.8	10.9	2.65	1.049	5.5	15.1	11.9	85.9	67.9	35.5	15	2	13	6.1	64.9
1	1	62	1	47	180	0	0	0	0	1	0	0	0	0	125	80	178	90	28.4055	5	0.117	10.51	5.1	4.43	1.15124	0.77	5.75325	5.04	156	0.466	13.3	189	42.6637	0.24	25.8	11.8	3.54	1.012	7	14.7	10	13.3	65.8	37.4	13.3	2.7	10.6	5.24	71.5
1	2	57	1	53	48	0	0	0	0	1	0	0	0	1	110	62	158	79	31.6456	5	0.059	5.13	2.47	1.9	1.3	0.49	3.87755	4.4	130	0.392	12.4	195	102.632	0.2	22.8	10.9	1.9	1.038	5.5	15.7	18.8	23.8	89.7	33	8.2	1.4	6.8	11.24	64.1
1	2	67	1	60	84	1	240	0	0	1	0	0	0	0	125	80	160	60	23.4375	5	0.098	6.87	3.69	2.52	1.46429	0.53	4.75472	4.34	131	0.388	12.6	276	109.524	0.28	24.6	10.6	3.87	1.016	5	16.8	13.4	23.5	88.5	36.2	11.3	1.6	9.7	4.5	58.3
1	2	52	1	47	60	0	0	0	0	1	0	0	0	1	130	90	158	65	26.0375	5	0.039	6.58	3.34	2.46	1.35772	0.58	4.24138	4.66	146	0.447	12.3	255	103.659	0.27	25.4	11.3	3.47	1.023	5.5	35	64.3	31.5	78.5	38.6	7.8	1.4	6.4	5.12	41.3
1	1	55	1	54	12	0	0	0	0	0	1	30	1	1	136	78	166	66.5	24.1327	17.17	0.114	7.13	4.19	2.13	1.96714	0.63	3.38095	4.81	152	0.446	12.6	279	130.986	0.29	32.4	10.5	2.47	1.029	5.5	14.8	13.9	50.9	66.8	37.9	10.8	1.8	9	3.94	67.1
1	1	67	1	57	120	1	240	0	0	1	0	0	0	0	130	90	180	74	22.8395	22.82	1	6.88	4.03	1.97	2.04569	0.61	3.22951	4.32	142	0.4	12	237	120.305	0.24	27.9	14.5	2.42	1.01	7.5	21.1	16.9	36.2	109.8	38.8	22.9	4.1	18.8	4.06	66.4
1	1	56	1	52	48	1	2	1	0	1	1	30	0	0	130	90	175	75	24.4898	5	0.06	8.64	5.23	2.35	2.22553	0.79	2.97468	5.38	168	0.5	12.7	172	73.1915	0.2	26.1	10.3	3.06	1.036	5	23.8	48.5	44.6	92.5	39.5	15.9	2.2	13.7	10.07	98.9
1	1	57	1	53	48	0	0	0	1	1	1	20	1	1	125	80	170	80	27.6817	5	0.06	7.24	3.61	2.75	1.31273	0.57	4.82456	5.18	155	0.461	12.3	246	89.4545	0.27	26.6	11.7	3.14	1.039	6.5	54.6	72.8	83.6	54.3	40.7	10.1	1.7	8.4	5.77	58.6
1	1	39	1	33	72	0	0	0	0	1	0	0	0	1	127	98	182	100	30.1896	5	0.18	4.93	2.2	2.15	1.02326	0.5	4.3	5.15	153	0.451	12.2	195	90.6977	0.18	26.1	11.3	2.3	1.016	5.5	21.1	33.3	38.9	83.9	36.1	11.4	1.7	9.7	4.96	72.8
1	1	68	1	68	0	1	120	0	0	0	1	30	1	0	133	85	174	56.6	18.6947	22.14	0.24	6.25	4.47	1.26	3.54762	0.41	3.07317	4.31	128	0.365	12.7	204	161.905	0.22	25.9	11.9	3.41	1.036	7	14	14.5	17.1	68.1	40.8	21.4	4	17.4	3.31	47.9
1	1	68	2	46	264	0	0	0	0	1	0	0	0	0	105	70	180	84	25.9259	5	0.13	4.72	3.15	1.03	3.05825	0.39	2.64103	3.63	125	0.366	12.3	141	136.893	0.15	30.3	12.4	1.73	1.016	5.5	27.8	24	235.8	80.1	36.9	31	7.7	23.3	2.49	60.1
1	2	40	1	31	108	0	0	0	0	1	0	0	0	1	136	72	167	80	28.6851	5	0.08	7.53	5.63	1.35	4.17037	0.34	3.97059	4.32	129	0.38	12.6	259	191.852	0.3	24.2	11	3.37	1.04	5.5	17.3	21.5	32.8	64.6	43.7	25.9	3.7	22.2	4.42	49.5
1	1	35	2	33	24	1	60	0	0	1	0	0	0	0	125	87	170	83	28.7197	15.71	0.26	4.73	1.79	2.48	0.721774	0.26	9.53846	4.86	173	0.428	12.9	227	91.5323	0.25	27.3	10.1	2.43	1.041	5.5	18.4	3.3	41.1	178.3	43.6	13.9	2.1	11.8	5.39	29.4
1	2	68	1	53	180	1	96	1	0	1	0	0	0	0	112	80	165	76	27.9155	5	0.13	5.91	4.19	1.33	3.15038	0.29	4.58621	4.54	131	0.391	13.3	254	190.977	0.28	22.1	10.5	2.65	1.02	5	18.5	20.6	27.7	79	40.2	16	2.6	13.4	6.85	58.5
1	2	45	1	45	1	0	0	0	0	0	0	0	0	0	120	78	164	53	19.7055	10.79	0.06	6.09	2.5	2.96	0.844595	0.45	6.57778	4.72	134	0.402	12	271	91.5541	0.28	26.1	10.2	2.5	1.022	5	21.9	24	30.6	83	46.8	13.6	2.6	11	4.26	37
1	1	43	1	33	120	1	12	0	0	1	1	5	1	0	123	96	169	75.5	26.4346	5	0.03	5.12	2.86	1.7	1.68235	0.41	4.14634	5.16	161	0.475	12.3	246	144.706	0.23	26.1	10.3	3.06	1.041	5.5	74.3	62.2	205	76.8	38.5	17.3	3.3	14	8.92	64.8
1	1	53	1	52	12	0	0	0	0	1	1	10	0	1	125	80	174	70	23.1206	17.11	0.06	7.36	4.41	2.3	1.91739	0.54	4.25926	5.41	157	0.468	12.6	321	139.565	0.3	26.9	11.4	2.99	1.029	6.5	13.9	5.7	17.5	45.3	37.7	16.5	3.1	13.4	6.89	63.1
1	2	69	1	64	60	1	240	0	0	0	0	0	0	0	130	85	163	75	28.2284	14.17	0	5.03	2.29	2.02	1.13366	0.48	4.20833	4.6	143	0.423	13.3	147	72.7723	0.17	25.4	12.2	1.63	1.013	5	50.9	61.8	50.8	68.5	37.5	14.4	2.7	11.7	4.68	49.5
1	2	69	1	49	240	1	60	1	0	1	0	0	0	0	154	106	156	72	29.5858	5	0.14	6	2.56	2.61	0.980843	0.51	5.11765	4.44	134	0.401	12.8	180	68.9655	0.19	22.3	10.7	2.38	1.034	6	25.7	24.9	39.1	85.1	38.9	13.6	3	10.6	6.17	53.4
1	2	59	1	48	132	0	0	1	0	0	0	0	0	0	122	80	161	50.8	19.598	5	0.01	5.03	3.46	1.02	3.39216	0.46	2.21739	4.22	121	0.373	13.9	177	173.529	0.17	21.7	10.6	3.1	1.011	7.5	21.9	19.1	14.1	58.4	39.5	8	1.3	6.7	6.16	53
1	1	41	1	25	192	0	0	0	0	0	0	0	0	0	146	99	175	85	27.7551	11.95	0.02	4.9	2.91	1.51	1.92715	0.38	3.97368	4.92	153	0.435	12.2	285	188.742	0.26	26.4	9.8	2.45	1.02	5.5	23.5	39	26.6	78.3	44.5	12.8	2.5	10.3	4.66	67.1
1	2	56	1	46	120	1	72	0	0	1	0	0	0	0	161	87	148	67	30.588	5	0.08	6.73	3.87	2.22	1.74324	0.37	6	4.06	121	0.353	12.7	327	147.297	0.34	25.3	11.1	4.32	1.013	6	16.9	14.2	30.4	82.7	37.2	16.9	2.9	14	4.92	8.9
1	1	46	2	31	180	0	0	0	0	1	0	0	0	1	131	86	183	87	25.9787	5	0.07	4.51	2.23	1.82	1.22527	0.34	5.35294	5.84	167	0.489	11.9	193	106.044	0.19	25.9	9.1	2.88	1.026	5.5	20.1	31	35.2	83.5	44.6	10.1	1.7	8.4	5.56	67.6
1	1	55	1	39	192	1	192	1	0	1	0	0	0	0	134	72	166	75	27.2173	5	0.06	3.51	1.94	1.1	1.76364	0.4	2.75	4.43	133	0.391	11.6	191	173.636	0.2	26.3	11.5	3.47	1.034	5.5	57.2	141.8	62.2	79.7	39	13.6	2.8	10.8	7.34	75.1
1	2	61	1	46	180	0	0	0	0	0	0	0	0	1	125	78	155	51	21.2279	5	0.02	6.74	4.9	1.55	3.16129	0.25	6.2	4.35	137	0.411	11.7	195	125.806	0.21	23.5	10.9	3.06	1.018	5	23	23.7	14.4	64.3	39.2	12	2	10	5.46	60.8
1	1	25	1	20	60	0	0	0	0	0	0	0	0	0	126	85	185	85	24.8356	19.04	0.07	4.36	2.88	0.96	3	0.43	2.23256	5.74	163	0.468	11.9	220	229.167	0.27	24.2	9.6	2.83	1.033	5	12.9	16.9	23.2	130.1	44	14.2	2	12.2	5.73	52.2
1	2	64	1	39	300	0	0	0	1	1	0	0	0	0	120	80	164	60	22.3081	5	0.12	6.35	3.61	2.09	1.72727	0.45	4.64444	4.24	136	0.406	12.6	173	82.7751	0.2	26.7	10.5	3.15	1.004	7	19.4	20.2	34.1	120.2	42.6	9.8	1.3	8.5	3.96	58.7
1	1	51	1	45	72	1	360	0	0	1	0	0	0	0	148	108	178	91	28.7211	5	0.11	6.44	4.02	1.97	2.04061	0.38	5.18421	5.22	168	0.464	12.3	177	89.8477	0.17	24	10.4	3.44	1.03	5.5	27.2	23.6	40.7	80.6	46.6	21.3	3.2	18.1	7.6	76.6
1	1	54	1	38	192	0	0	0	1	0	1	30	1	1	117	79	173	60	20.0474	5	0.13	4.45	3.01	0.76	3.96053	0.33	2.30303	2.9	94	0.271	12.9	264	347.368	0.25	23.6	11.1	4.34	1.009	5.5	16.4	20.6	15.9	73.6	25.6	6	1	5	4	67.6
1	2	48	1	48	3	0	0	0	0	1	0	0	0	0	126	82	165	75	27.5482	20.46	0.13	3.79	1.77	1.75	1.01143	0.23	7.6087	4.61	131	0.392	12	258	147.429	0.26	24.7	10.6	2.79	1.029	5.5	20.8	19.5	14.1	63	39	17.6	3.4	14.2	3.45	45
1	1	59	1	51	96	0	0	0	0	1	1	30	0	0	130	81	171	77	26.3329	13.92	0.17	5.38	3.04	1.73	1.75723	0.46	3.76087	4.7	152	0.421	11.4	136	78.6127	0.14	23.3	10.7	1.5	1.013	7	23.6	26.1	26.1	68.2	43.7	17.6	2.7	14.9	5.93	74.4
1	2	69	1	49	240	1	180	1	0	1	0	0	0	0	147	77	161	62	23.9188	5	0.08	5.93	3.42	1.67	2.0479	0.65	2.56923	5.23	135	0.419	15.8	302	180.838	0.27	23.1	10.8	4.67	1.007	7.5	26.8	24.3	35.2	110.5	42.1	10.5	1.7	8.8	3.55	53
1	1	61	1	45	192	0	0	0	0	1	0	0	0	1	125	80	170	83	28.7197	19.51	0.12	7.43	4.64	2.06	2.25243	0.45	4.57778	4.93	159	0.451	11.7	325	157.767	0.31	24.8	11.5	4.33	1.021	5.5	24.6	36.7	24.6	83	46.1	20	2.6	17.4	5.5	79.8
1	2	71	1	60	132	1	240	0	0	1	0	0	0	0	145	85	158	62	24.8358	7.02	0.04	8.14	3.97	3.41	1.16422	0.48	7.10417	4.68	155	0.447	11.9	330	96.7742	0.31	24.8	11.7	2.8	1.024	5.5	65.7	78.3	45.1	56.3	41	14	2.3	11.7	7.4	69.2
1	2	67	1	41	312	0	0	0	0	1	0	0	0	0	133	80	161	63	24.3046	17.34	0.12	6.08	3.49	2.03	1.71921	0.45	4.51111	4.16	124	0.377	12.5	203	100	0.25	24.8	11.1	4.9	1.034	5	11.6	8.8	21.6	68.1	35.3	11.6	1.7	9.9	7.69	55.8
1	1	56	2	35	252	1	24	1	0	0	0	0	0	1	118	68	175	87.5	28.5714	13.11	0.08	7.3	4.54	2.09	2.17225	0.52	4.01923	4.85	138	0.431	13.5	159	76.0766	0.19	27.9	11.7	2.66	1.034	5	13.3	16.6	35.7	62.4	38	13.4	2.4	11	6.81	75.8
1	2	56	2	36	240	1	120	0	0	0	0	0	0	0	135	75	172	80	27.0416	5	0.07	6.18	2.69	2.68	1.00373	0.61	4.39344	4.13	128	0.373	11.4	249	92.9104	0.25	26.5	11.8	6.93	1.014	7	20.5	15.7	18.4	104.6	35.5	12.1	2.7	9.4	5.97	57.5
1	2	57	1	39	216	0	0	0	0	1	0	0	0	1	116	80	163	55	20.7008	5	0.08	5.1	3.09	1.68	1.83929	0.23	7.30435	4.29	129	0.369	11.1	230	136.905	0.26	22.5	11.2	2.1	1.044	5	17.4	12.4	23.1	61.8	36.7	16.4	2.7	13.7	7.84	54.5
1	1	62	1	62	1	1	240	0	0	1	0	0	0	0	130	85	170	60	20.7612	10.82	0.12	5.03	3.06	1.54	1.98701	0.28	5.5	5.21	166	0.479	11.6	285	185.065	0.27	27.1	11.5	2.7	1.025	6.5	24.5	7.4	12.6	65.6	37.2	17.7	2.9	14.8	6.93	82.7
1	1	67	1	60	84	0	0	0	0	0	1	40	0	0	163	87	158	55	22.0317	14.4	0.12	8.38	5.93	1.7	3.48824	0.68	2.5	5.11	160	0.479	14.4	123	72.3529	0.15	30.5	15.1	1.97	1.022	6	97.6	45.3	265.3	246.8	35.2	24.6	7.1	17.5	8.33	53.8
1	1	56	1	54	24	1	12	1	0	1	0	0	0	0	150	107	165	60	22.0386	17.33	0.16	5.14	2.97	1.7	1.74706	0.41	4.14634	5.25	163	0.452	11.9	222	130.588	0.24	26.9	10.8	2.02	1.031	5.5	33.8	59.6	64.3	85.5	46.9	23.4	4	19.4	5.71	82.6
1	1	59	1	36	276	1	12	0	0	1	1	20	0	0	144	91	169	72	25.2092	17.39	0.27	4.81	2.35	1.81	1.29834	0.42	4.30952	5.66	167	0.477	12.1	220	121.547	0.22	27.6	10.8	2.25	1.019	5	14.4	17.5	13.8	57.6	39.7	15.8	2.8	13	6.39	93.2
1	1	53	1	52	12	1	12	0	1	1	1	35	1	0	135	76	172	70	23.6614	9.04	0.12	9.09	4.36	3.57	1.22129	0.9	3.96667	5.01	155	0.441	11.9	189	52.9412	0.19	25.5	10.3	2.87	1.026	7	28.1	40.9	45.3	115.9	46.1	12.4	1.9	10.5	5.27	72.3
1	2	49	1	45	48	1	24	0	0	0	0	0	0	1	132	80	150	60	26.6667	23.76	0.09	5.77	3.82	1.43	2.67133	0.36	3.97222	4.67	137	0.39	11.8	218	152.448	0.2	28.4	11.6	3.27	1.01	6.5	20.3	20.6	15.5	79.6	45.1	14	2.6	11.4	4.7	46
1	2	64	1	48	192	1	2	0	0	0	0	0	0	1	150	80	164	60	22.3081	10.5	0.18	4.67	2.13	2.08	1.02404	0.28	7.42857	4.6	144	0.407	12	241	115.865	0.25	25.2	10.3	2.36	1.02	6.5	16.4	16.6	14.4	40.7	39.6	7.3	1.7	5.6	6.17	56.5
1	1	52	1	47	60	0	0	0	0	0	0	0	0	0	125	80	169	79.5	27.8352	11.2	0.2	4	1.89	1.76	1.07386	0.32	5.5	5.1	163	0.454	11.8	190	107.955	0.21	31.1	11.6	2.74	1.02	6.5	23.2	31.2	42.1	55.8	50.4	26.9	4.2	22.7	7.11	80.1
1	2	59	1	49	120	0	0	0	0	0	0	0	0	0	130	78	169	78.5	27.485	11.2	0.17	4.8	2.47	1.95	1.26667	0.25	7.8	4.47	135	0.395	12.1	196	100.513	0.22	28.3	10.9	3.47	1.015	6.5	21.2	15.8	16.4	92.3	42	13.9	2.3	11.6	4.54	47.5
1	2	52	1	45	84	1	36	0	0	0	0	0	0	0	120	84	160	53	20.7031	11.2	0.12	4.54	1.79	2.25	0.795556	0.36	6.25	4.37	133	0.395	12.4	203	90.2222	0.23	33.1	11.2	2.54	1.025	5.5	21	21.1	51.9	55.1	41.3	15.2	2.4	12.8	4.49	50.5
1	1	47	1	43	48	1	48	0	0	0	1	10	1	1	148	88	176	72	23.2438	24.2	0.13	6.26	3.21	2.33	1.37768	0.5	4.66	4.58	151	0.428	11.6	179	76.824	0.2	25.4	10.7	2.33	1.05	5	23.4	26.2	104.8	39.1	39.7	16.6	3	13.6	6.08	53
1	2	56	1	47	108	0	0	0	0	0	0	0	0	0	121	81	162	43	16.3847	11.2	0.13	4.75	3.5	1.08	3.24074	0.14	7.71429	4.26	122	0.379	13.9	197	182.407	0.19	24.2	10.4	3.05	1.01	7	19.9	17.4	10.4	52.6	40.2	11.2	1.7	9.5	5.97	50.6
1	1	63	1	38	300	0	0	0	1	1	0	0	0	1	137	79	175	96	31.3469	10.5	0.16	5.8	2.99	2.17	1.37788	0.34	6.38235	5.04	146	0.442	13.2	130	59.9078	0.17	27.3	11.4	2.15	1.015	5.5	21.2	36.2	22.8	58.8	36.7	8.4	2.2	6.2	4.72	93.4
1	1	31	1	30	12	0	0	0	0	0	1	15	1	1	124	70	170	67.5	23.3564	11.2	0.06	10.59	5.44	4.32	1.25926	0.52	8.30769	4.91	149	0.449	13.8	254	58.7963	0.27	31.5	10.6	3.13	1.02	6	21.9	25.8	22.6	93.9	42.5	10.7	1.7	9	5.18	57.5
1	1	51	1	43	96	0	0	1	0	1	0	0	0	0	128	99	172	78	26.3656	11.2	0.15	6.76	3.38	2.99	1.13043	0.24	12.4583	5.62	173	0.494	12.9	157	52.5084	0.17	38	10.6	2.25	1.03	5	25.1	26.5	20.1	64	52.4	19.9	4	15.9	6.96	67.7
1	1	44	1	31	156	1	60	1	0	0	1	20	1	0	130	80	170	70	24.2215	11.2	0.18	5.96	3.02	2.27	1.3304	0.38	5.97368	4.19	141	0.408	11.9	194	85.4626	0.22	25.4	10.5	2.83	1.01	5.5	34.6	48.6	245.7	52	43.3	20	3.5	16.5	3.79	52.1
1	1	61	1	50	132	1	120	0	0	0	0	0	0	1	139	80	176	76	24.5351	10.9	0.33	6.25	3.34	2.51	1.33068	0.24	10.4583	5.11	171	0.474	13	215	85.6574	0.22	31	10.3	2.51	1.02	6.5	33.5	47.3	143.4	83.6	44.9	10.7	2.7	8	6.11	66
1	1	57	1	39	216	0	0	0	0	0	1	40	1	0	130	90	175	76	24.8163	10.6	0.1	8.44	5.54	2.05	2.70244	0.54	3.7963	4.74	141	0.426	13.1	183	89.2683	0.22	27.3	12.5	2.84	1.02	7	18	13.6	16.5	59.8	33.7	9.3	3.1	6.2	3.01	64.2
1	1	51	2	50	12	0	0	0	0	1	0	0	0	0	128	80	170	75	25.9516	5	0.09	5.42	2.75	2.02	1.36139	0.41	4.92683	4.58	146	0.403	12.7	218	107.921	0.21	24	10.2	1.76	1.031	5.5	20.5	31.6	28.3	83.6	37.4	16.6	3.2	13.4	5.95	64.5
1	1	40	1	32	96	1	240	0	0	1	0	0	0	0	145	86	175	115	37.551	18.2	0.09	6.79	3.51	2.52	1.39286	0.5	5.04	4.49	130	0.4	12.8	248	98.4127	0.26	24	11.9	6.46	1.021	7.5	31.2	68.2	63.8	111.2	31	9.8	2	7.8	2.91	73.4
1	2	76	1	58	216	1	36	0	0	0	0	0	0	0	172	67	158	49	19.6283	5.9	0.12	6.11	2.81	2.81	1	0.29	9.68966	3.76	122	0.363	13	151	53.7367	0.2	24.4	10.1	2.65	1.024	6	20.6	22.7	70.6	122.8	39.5	6.9	1.2	5.7	7.69	58.2
2	1	47	1	27	236	1	20	0	1	0	0	0	0	1	154	97	167.5	74.9	26.7	407.4	0.84	5.31	3.16	1.8	1.75556	0.28	6.42857	4.47	130	0.392	13.4	177	98.3333	0.21	34	11.1	3.58	1.025	5.5	18.9	27.1	26.1	60.2	37.3	14.1	3.8	10.3	6.43	94.1
2	1	48	1	27	255	1	39	0	1	0	0	0	0	1	142	92	166	75.6	27.4	1500.2	0.7	8.4	4.86	2.92	1.66438	0.47	6.21277	4.72	148	0.423	12.9	219	75	0.26	31.8	10.4	4.04	1.015	6.5	50.7	72.3	28.4	90.5	45.6	7.8	0.8	7	11.46	141.3
2	1	63	1	32	369	0	0	0	0	0	1	40	0	1	136	85	166	68	24.68	1170	1.7	4.75	2.91	1.24	2.34677	0.26	4.76923	4.6	141	0.392	12.6	205	165.323	0.21	30.3	10.8	3	1.015	6	17.7	22.5	13.8	143.1	37.7	7	2.2	4.8	9.92	64.4
2	1	57	1	44	155	1	54	0	0	0	1	18	1	0	148	80	176.5	84.3	27.1	1296.3	1.81	6.13	4.04	2.07	1.95169	0.25	8.28	3.75	120	0.353	13.4	201	97.1014	0.24	27.6	10.9	2.43	1.02	5.5	19.2	14.7	19.2	72.4	35.3	11.1	2.8	8.3	7.06	89.7
2	2	72	1	47	299	1	261	1	1	1	0	0	0	1	168	74	159	71.6	28.32	7620	10.86	7.25	4.22	2.49	1.69478	0.43	5.7907	4.12	114	0.354	13.4	399	160.241	0.42	32.7	10.4	6.3	1.02	6.5	19.9	10.9	31.2	87.2	29.7	4.6	1.5	3.1	14.41	134.9
2	2	42	1	36	67	0	0	0	0	1	0	0	0	0	129	75	169	88.1	30.8	204.33	0.46	6.47	3.28	2.62	1.25191	0.36	7.27778	5.28	143	0.424	13.5	225	85.8779	0.24	22.6	10.3	1.62	1.03	5.5	17.7	24	30.7	67.5	38.4	13.5	3.4	10.1	4.58	42.6
2	1	57	2	19	451	1	451	0	0	0	1	40	1	1	125	80	165	71.4	26.2	1795.2	2.48	5.23	2.92	1.77	1.64972	0.37	4.78378	4.8	146	0.427	11.9	144	81.3559	0.16	28.5	11.6	3.06	1.015	7	28.9	21	197.1	52.4	36.7	13.8	4.4	9.4	5.1	89.2
2	1	46	1	28	218	1	98	1	0	1	1	30	0	0	135	85	185	107	31.3	485.1	0.71	7.88	4.8	2.39	2.00837	0.53	4.50943	5.37	140	0.437	13.7	226	94.5607	0.24	30.3	10.8	3	1.03	6	19.7	14	16.2	105.4	36.5	7.8	2.9	4.9	7.07	81.4
2	2	56	1	36	239	1	219	0	0	0	1	20	0	1	133	72	164.5	71	26.2	208.8	0.45	7.23	4.46	2.29	1.9476	0.27	8.48148	4.65	125	0.387	13.3	292	127.511	0.33	31.3	11.6	4.35	1.02	5.5	15	11.8	16	111.7	32.8	6.5	1.9	4.6	6.76	43.4
2	1	49	1	41	99	1	15	0	0	1	0	0	1	1	134	87	173	75	25.1	74.75	0.35	5.18	2.71	2.03	1.33498	0.28	7.25	5.75	187	0.504	12.3	207	101.97	0.24	35	9.8	2.5	1.025	6	35.8	40.7	43	95.6	42.2	15.7	4.1	11.6	5.03	62.5
2	1	60	1	47	160	1	64	0	1	0	1	10	1	0	148	97	168.5	68.4	24.1	294	0.69	5.95	4.14	1.31	3.16031	0.31	4.22581	4.74	152	0.44	12	171	130.534	0.17	31.3	11.6	4.35	1.02	6	43.4	77.3	111.6	103.5	37.7	18.4	5.2	13.2	7.65	127.9
2	1	57	1	37	244	1	15	0	1	0	1	40	1	1	167	77	164.5	75.9	28	252.98	0.7	5.3	2.91	2.03	1.4335	0.25	8.12	4.46	132	0.382	12.7	255	125.616	0.3	31.2	10.5	2.34	1.015	7.5	17.2	25.7	32.7	67.2	35.1	12.3	3.4	8.9	3.56	50.5
2	1	50	1	41	103	1	7	0	1	0	1	35	1	0	161	105	168	79.3	28.1	9261	12.12	7.21	4.45	2.16	2.06019	0.45	4.8	4.79	142	0.396	13.4	116	53.7037	0.12	32.6	10.7	4.06	1.02	7	23.8	16.2	164.9	87.3	22.3	10.5	2.7	7.8	5.8	96.5
2	1	44	1	26	212	0	0	0	0	0	1	20	0	1	121	76	169.5	57.1	19.9	364.8	0.61	4.73	3.41	0.88	3.875	0.41	2.14634	3.79	113	0.32	12.5	146	165.909	0.17	25	10	3.47	1.032	5	15.1	16.6	18.7	82.5	29.7	9.9	1.1	8.8	9.58	75.6
2	2	59	1	42	200	1	56	1	1	1	1	5	0	0	147	78	157.5	97.7	39.4	867.3	1.28	5.82	3.34	2.18	1.53211	0.24	9.08333	4.19	124	0.37	13.3	241	110.55	0.26	32.2	9.9	3.95	1.02	6	37.2	37	37.6	57.5	39.2	9.4	2.7	6.7	6.13	68.8
2	1	44	1	34	117	1	117	1	0	1	1	20	0	0	138	90	188.5	108.6	30.6	568.8	1.04	6.13	3.78	1.83	2.06557	0.37	4.94595	5.39	171	0.459	11.8	212	115.847	0.21	31.4	11.5	4.13	1.015	6	40.9	57.2	63.3	71.2	43.7	15.9	4.7	11.2	5.49	68.9
2	1	42	1	33	105	1	129	0	1	1	1	20	0	0	134	95	173	95.5	31.9	242.75	0.33	5.46	3.18	1.49	2.13423	0.42	3.54762	5.01	141	0.415	13.2	207	138.926	0.25	26	10.5	3	1.02	7.5	20.5	8.4	23.9	58.6	45.4	9.2	2.6	6.6	6.96	80.8
2	1	57	1	37	238	1	58	0	1	1	1	35	1	1	156	73	173	76.3	25.5	1734.2	2.37	8.64	4.07	3.4	1.19706	0.59	5.76271	4.31	133	0.404	13.2	209	61.4706	0.24	35.4	10.2	5.8	1.025	6.5	19.8	14.9	41.3	68.3	32	7.6	2	5.6	8.14	87.5
2	1	42	1	34	94	1	58	0	0	0	1	21	0	1	139	91	172	80.2	27.1	166.5	0.41	7.61	4.42	2.75	1.60727	0.33	8.33333	5.69	183	0.523	12.9	160	58.1818	0.18	28.1	10.9	2.18	1.03	6	32.6	29.6	46	101.3	40.5	9.4	2.9	6.5	4.67	51.5
2	1	63	1	52	130	1	22	0	0	1	0	0	0	0	146	77	175	89.5	29.2	145	0.29	6.53	4.07	1.95	2.08718	0.39	5	4.49	146	0.422	12.4	216	110.769	0.25	24.7	11.2	3.49	1.03	5	20.7	18.6	53.4	77.7	39.9	13.8	3.4	10.4	7.91	76.2
2	1	53	1	37	190	0	0	1	1	1	0	0	1	0	122	82	165	74.5	27.4	960	1.22	4.42	1.93	2.13	0.906103	0.31	6.87097	5.69	170	0.501	12.9	189	88.7324	0.21	26	11.2	2.74	1.03	5	30.1	30.8	47	64.7	40.8	16.1	4.3	11.8	5.51	80
2	1	58	1	47	130	0	0	0	0	0	1	30	1	1	157	62	171	82.9	28.4	849.2	1.1	8.73	5.58	2.21	2.52489	0.43	5.13953	4.89	140	0.413	13.7	199	90.0452	0.23	27.2	11.2	2.87	1.02	6.5	21.2	25.8	44.8	48.3	38.9	8.7	2.4	6.3	5.21	50.1
2	1	36	1	23	151	0	0	0	1	1	0	0	0	0	155	97	178	97.3	30.7	6920	8.86	3.98	2.23	1.33	1.67669	0.25	5.32	3.66	103	0.293	12.6	271	203.759	0.23	24.8	11.2	4.03	1.01	6.5	30	20.9	201.4	138.8	27.9	14	2.8	11.2	5.74	156.9
2	1	67	1	57	120	0	0	0	0	0	1	30	0	1	166	85	168	67.3	23.8	207.6	0.25	4.89	2.7	1.86	1.45161	0.23	8.08696	4.92	152	0.448	13.2	186	100	0.21	32.3	10.4	2.67	1.02	5	28.6	35.9	19	60	41.8	11.5	3.3	8.2	9.65	71.9
2	1	56	1	50	72	1	0	1	0	0	1	30	0	1	147	83	172	81.8	27.7	42.37	0.21	6.27	3.49	2.34	1.49145	0.38	6.15789	4.1	129	0.381	12	302	129.06	0.28	31.1	11.5	2.52	1.02	5.5	30.3	32.3	54.9	29.8	40.3	8.6	3.2	5.4	5.86	54.5
2	1	63	1	47	188	0	0	0	1	0	0	0	0	0	133	71	174	74.9	24.7	148.01	0.44	3.42	1.94	1.14	1.70175	0.2	5.7	5.98	178	0.496	12.5	124	108.772	0.13	26.5	11.2	1.89	1.02	6	15	19.7	8.3	72.8	45.7	23.7	5.8	17.9	6.21	50.4
2	1	65	1	49	196	1	124	0	1	0	0	0	1	0	145	90	172	81.6	27.6	982	1.59	7.34	4.82	1.82	2.64835	0.31	5.87097	4.28	138	0.4	13	252	138.462	0.29	31.1	9.7	3.24	1.025	6.5	17.9	12.3	27.9	63.9	40.4	9	1.9	7.1	8.17	76.6
2	1	49	1	28	256	1	16	0	0	1	0	0	1	1	120	75	177	85	27.1	165	0.39	4.39	2.77	1.18	2.34746	0.31	3.80645	5.24	152	0.462	12.9	264	223.729	0.28	28.8	11.8	2.77	1.03	5	35.6	40.3	30.8	69.9	50.2	12.1	2.1	10	5.95	61
2	1	48	1	45	40	0	0	0	0	1	1	30	0	0	135	89	172	86.2	29.1	32.3	0.28	8.09	5.68	1.77	3.20904	0.45	3.93333	5.32	154	0.448	14	252	142.373	0.25	26.1	11.4	2.74	1.02	5.5	16.3	16.6	72.3	67.1	42.4	13.1	2.6	10.5	9.61	99.5
2	1	32	2	31	12	1	0	0	1	1	1	12	0	0	120	82	160	76	29.7	335	0.5	6.83	3.89	2.59	1.50193	0.19	13.6316	4.95	140	0.412	12.5	207	79.9228	0.23	33	11.2	3.36	1.025	5.5	16.1	11.1	25.9	51.8	34.4	10	1.5	8.5	5.19	76.4
2	1	66	1	47	230	1	42	0	0	0	1	4	1	1	125	72	168	79	28	411.57	0.814	3.46	1.7	1.38	1.23188	0.26	5.30769	4.8	155	0.438	13.7	84	60.8696	0.09	24.9	12.8	2.7	1.014	7.5	30.4	29.6	99.1	71.8	35	37.4	7.5	29.9	4.95	76.9
2	1	71	1	63	92	1	596	0	0	0	1	10	0	0	157	74	175	68.3	22.3	400	0.56	9.86	5.97	3.03	1.9703	0.75	4.04	4.56	139	0.404	12.2	308	101.65	0.37	25.2	11.9	3.45	1.02	5	29.4	28.7	16	70.1	43.1	16.8	3.3	13.5	7.55	94.1
2	2	57	2	43	168	0	0	1	0	1	1	30	0	0	160	70	155	73	30.39	211.5	0.38	7.48	4.58	2.52	1.81746	0.28	9	4.76	144	0.408	12.4	215	85.3175	0.26	31.5	10.4	2.73	1.015	5.5	26.2	35.7	37.3	77.2	39.4	9.2	2.5	6.7	4.75	39.9
2	1	62	1	53	112	0	0	1	0	0	0	0	0	1	176	90	180.5	84.9	26.1	140.64	0.29	5.59	3.34	1.68	1.9881	0.5	3.36	5.26	161	0.466	12.3	117	69.6429	0.11	24.1	10.6	4.75	1.015	5.5	20.8	23.5	28	61.4	37.2	14.7	3.3	11.4	5.23	59.4
2	2	40	1	40	0	0	0	0	0	1	0	0	0	0	126	79	160	68.7	27	58.88	0.19	9.49	6.64	2.61	2.54406	0.13	20.0769	4.45	136	0.403	12	236	90.4215	0.23	25.3	11.7	4.12	1.02	6.5	27.7	17	39.9	54.7	37.1	8.8	3	5.8	5	40.9
2	1	59	1	42	203	0	0	0	0	0	0	0	0	1	146	89	170	76.9	26.6	95.68	0.26	6.39	3.19	2.33	1.3691	0.36	6.47222	4.51	144	0.415	12.4	218	93.5622	0.25	25.2	10.9	2.45	1.02	6	19.9	13	29.3	68	40	7.4	2.4	5	7.58	71.6
2	1	81	1	63	212	1	305	1	0	1	0	0	0	0	169	79	169.5	85.3	29.7	30.68	0.85	8.41	6.18	1.59	3.88679	0.49	3.2449	3.12	91	0.273	13	384	241.509	0.34	28.8	12	4.87	1.015	5.5	23.5	23.2	16	85	45	14.6	2	12.6	5.1	76
2	2	75	1	61	172	1	440	1	1	0	0	0	0	0	180	69	153	65.5	28	32.4	0.158	6.19	3.42	2.03	1.68473	0.39	5.20513	5.57	166	0.498	12.8	317	156.158	0.3	26.6	10.5	2.38	1.015	5	18.4	21	20	95	31.9	7.8	1.5	6.3	4.2	60
2	1	66	1	66	5	1	120	1	0	0	0	0	0	0	135	85	163	75	28.23	5	0.087	8.33	5.55	1.98	2.80303	0.52	3.80769	5.16	141	0.429	14.3	181	91.4141	0.18	29.1	15.1	3.41	1.028	6	16.2	13.8	23.3	67.1	36.1	13.4	2.7	10.7	9.58	187.2
2	1	65	1	65	1	1	84	0	0	1	0	0	0	0	125	80	165	70	25.71	5	0.14	9.75	6.7	1.76	3.80682	0.8	2.2	4.57	127	0.389	12.3	314	178.409	0.35	27.5	12.2	4.68	1.015	5	16.4	9.6	12.6	200.5	27.9	5.7	0.6	5.1	7.78	115.6
2	1	60	2	45	180	1	180	0	1	1	0	0	0	1	110	70	170	76.9	26.6	1530.91	2.11	8.41	6.18	1.59	3.88679	0.49	3.2449	3.12	91	0.273	13	384	241.509	0.34	28.8	12	4.87	1.007	5.5	16.5	9	74.8	99.2	25.5	5.9	1.2	4.7	8.38	147.9
2	1	40	1	40	1	1	96	0	0	1	1	10	0	1	170	90	174	78	25.763	32.51	0.139	7.58	5.02	1.78	2.82022	0.42	4.2381	5.1	158	0.466	12.1	268	150.562	0.24	28.1	11.1	2.97	1.012	5	44.8	52.8	74.7	105.9	40.3	24.2	4.3	19.9	6.19	111.1
2	2	59	1	49	120	1	120	0	0	0	0	0	0	0	110	70	173	69	23.0546	3636.72	5.131	7.89	4.51	2.49	1.81124	0.58	4.2931	4.01	113	0.351	12.6	207	83.1325	0.21	24.5	12.1	4.14	1.028	5.5	16.4	9.6	12.6	200.5	27.9	5.7	0.6	5.1	10.62	104.4
2	1	54	1	34	240	1	12	0	0	0	1	20	0	0	145	85	185	85	24.8356	13534.5	16.44	7.65	6.23	0.82	7.59756	0.51	1.60784	3.43	103	0.29	11.9	170	207.317	0.17	25.5	11.9	4.68	1.034	6	17.6	16.1	28	84.7	23.1	8.8	1.4	7.4	8.56	117.7
2	2	52	2	51	9	0	0	0	0	0	0	0	0	0	136	78	160	66	25.7812	97.42	0.242	5.26	2.93	1.82	1.60989	0.3	6.06667	4.32	131	0.377	13.1	111	60.989	0.13	23.8	12.1	3.22	1.035	6	20.1	13.2	21.7	58.8	36.8	23.3	3.6	19.7	9.02	53.6
2	2	59	2	47	144	1	144	0	0	0	0	0	0	1	136	78	161	62.5	24.1117	136.89	0.975	7.97	5.98	1.18	5.0678	0.55	2.14545	3.49	102	0.289	11.8	295	250	0.28	21.7	11.7	4.81	1.004	6.5	11.7	11.3	62.1	72.4	33.3	7.3	1	6.3	24.58	407.4
2	1	28	1	26	24	0	0	0	0	1	0	0	0	0	125	80	170	100	34.6021	353.5	0.572	11.13	6.8	3.43	1.98251	0.69	4.97101	5.37	168	0.484	11.6	325	94.7522	0.3	26.1	10.6	3.17	1.045	5.5	22.6	52.4	163.7	57.7	45.5	10.3	2	8.3	5.36	55.2
2	2	47	1	37	120	0	0	0	0	0	0	0	0	0	115	74	155	44	18.3143	48.66	0.102	4.67	2.07	2.19	0.945205	0.35	6.25714	4	108	0.34	13	330	150.685	0.32	21.9	10.7	2.93	1.047	5.5	16	12.9	17.8	84.7	36.1	6.4	1.1	5.3	3.24	37.3
2	1	50	1	49	12	0	0	0	0	0	1	30	0	1	122	78	173	75.5	25.2264	1151.04	1.676	4.14	2.09	1.35	1.54815	0.42	3.21429	4.08	123	0.348	11.7	298	220.741	0.28	24.4	11	2.18	1.036	5.5	12.6	8.2	20.1	30.2	35.3	11.7	1.7	10	11.14	84
2	2	26	2	24	24	0	0	0	0	0	0	0	0	1	130	90	170	65	22.4913	5734.5	7.228	10.11	5.7	3.46	1.6474	0.48	7.20833	3.74	103	0.313	11.6	508	146.821	0.48	28.8	10.4	6.32	1.016	5.5	14.4	8.6	9.5	67.6	27.4	4.6	0.6	4	6.18	129.4
2	1	36	1	35	7	0	0	0	0	1	0	0	0	1	147	103	175	110	35.9184	54.18	0.139	4.22	2.28	1.46	1.56164	0.36	4.05556	5.2	153	0.438	12.6	118	80.8219	0.14	24.3	11.9	2.35	1.04	5	38.3	46.6	118.3	86.8	39.8	13.5	2.5	11	6.49	64.4
2	1	39	1	39	6	1	6	0	0	0	0	0	0	1	145	99	178	92.5	29.1945	101.28	0.185	7.88	4.37	2.86	1.52797	0.59	4.84746	5.04	157	0.446	12.7	295	103.147	0.31	26	10.8	2.57	1.038	6	17.8	20.1	108	122.8	42.5	7.9	1.3	6.6	6	97
2	1	57	1	27	360	0	0	0	0	1	0	0	0	1	130	90	160	73	28.5156	96.67	0.238	5.82	3.37	1.67	2.01796	0.51	3.27451	4.47	130	0.393	12.6	153	91.6168	0.19	25.9	11.1	3.55	1.028	7.5	37.9	38.7	31.6	87.3	40.5	8	1.9	6.1	9.29	71.3
2	2	56	1	41	180	1	12	1	0	1	0	0	0	0	134	90	170	72	24.9135	40.03	0.121	5.85	3.27	1.97	1.6599	0.39	5.05128	4.25	124	0.383	12.3	201	102.03	0.23	24.9	10.8	2.74	1.01	7	28.9	42.7	39.3	63.9	38.6	13.3	2.4	10.9	4.42	82.5
2	1	57	1	37	240	0	0	0	0	1	1	40	1	0	130	90	165	72	26.4463	36.3	0.112	10.21	6.49	2.75	2.36	0.85	3.23529	5.59	187	0.526	12.4	185	67.2727	0.19	27.9	11.2	3.67	1.037	5.5	40.1	48.1	129.2	86.7	43.8	23.5	3.9	19.6	4.85	79.4
2	1	30	2	30	0	1	0	0	0	1	0	0	0	1	140	110	183	110	32.8466	167.76	0.216	6.7	3.83	1.94	1.97423	0.66	2.93939	5.33	154	0.44	12.3	169	87.1134	0.27	27.4	11	2.78	1.011	5.5	16.9	34.5	61.8	80.5	39.4	15.1	2.7	12.4	4.28	70.1
2	1	70	1	50	240	1	120	0	1	1	1	30	0	0	132	86	170	81	28.0277	34.65	0.128	8.2	5.07	2.22	2.28378	0.66	3.36364	5.4	155	0.452	12.1	136	61.2613	0.16	28.3	10.8	2.23	1.017	7	19.4	22.6	33.4	60.3	39.6	18.7	3.2	15.5	8.14	78.9
2	1	39	1	29	120	1	12	0	0	1	0	0	0	0	140	90	174	87	28.7356	1717.19	1.889	5.81	3.32	1.9	1.74737	0.41	4.63415	5.16	145	0.416	13	233	122.632	0.24	31.5	9.6	3.32	1.029	5.5	26.4	22.1	34.7	95.3	37.8	11.6	1.6	10	5.51	78.3
2	2	63	1	44	228	1	204	0	0	1	0	0	0	1	169	97	155	55	22.8928	142.87	0.246	5.1	2.55	2.18	1.16972	0.29	7.51724	3.7	129	0.369	13.5	55	25.2294	0.06	23.5	11.3	2.31	1.027	5.5	31.6	22.1	262.2	66.3	41.2	7.9	1.6	6.3	4.91	53
2	1	48	2	37	132	1	12	0	1	0	0	0	0	0	120	80	168	85	30.1162	9564.63	19.51	4.68	3.13	1.13	2.76991	0.33	3.42424	3.8	101	0.3	13.5	224	198.23	0.22	24.3	10	6.46	1.018	6.5	15.2	13	50.4	84.7	22.8	4.2	0.5	3.7	16.11	173.6
2	1	59	1	51	96	0	0	0	0	1	1	30	0	1	131	84	169	70	24.5089	167.71	0.44	6.37	3.42	2.25	1.52	0.56	4.01786	4.46	146	0.404	12.5	177	78.6667	0.16	22.7	10	2.35	1.022	5	17.9	19.4	25.4	156.6	38.8	6.1	1.1	5	5.77	87.7
2	1	62	2	37	300	0	0	0	1	0	1	30	1	0	160	80	175	75	24.4898	234.04	1.78	5.19	3.56	1.21	2.94215	0.33	3.66667	4.71	152	0.436	13.2	90	74.3802	0.08	29.3	11.8	2.31	1.031	5.5	13.5	10.3	13.1	215.5	35.6	17.1	3.5	13.6	11.44	328.7
2	1	44	1	37	84	1	0	0	1	1	1	25	1	1	160	90	172	84	28.3937	488.31	0.97	6.32	3.42	2.41	1.41909	0.38	6.34211	5.25	166	0.483	12.7	270	112.033	0.29	31.3	10.5	2.57	1.022	7.5	12.5	7.2	20.4	73.5	35.6	10.8	1.6	9.2	3.38	72.9
2	1	50	1	41	108	1	240	0	0	1	1	30	1	0	177	84	168	73	25.8645	6614.8	13.58	6.34	4.17	1.63	2.55828	0.46	3.54348	4.38	136	0.369	11.8	196	120.245	0.23	25	10.3	2.87	1.02	6	11.9	12.5	101.1	71.2	32.5	14.7	2.2	12.5	6.94	124.3
2	1	52	1	44	96	1	36	0	0	0	1	10	1	0	132	83	168	70	24.8016	133.32	0.33	7.17	3.89	2.52	1.54365	0.46	5.47826	4.24	137	0.404	12.4	307	121.825	0.3	26.1	10.4	2.61	1.011	5	15.1	21.1	28.7	62	38.6	9.3	2	7.3	5.8	97.1
2	1	37	2	36	12	0	0	0	0	0	0	0	0	0	128	80	170	65	22.4913	1596.72	2.52	3.74	2.43	0.96	2.53125	0.25	3.84	3.67	101	0.297	15.8	112	116.667	0.1	26.8	11.1	4.04	1.009	7	9.3	5.8	12.5	52.9	26	10.1	1.9	8.2	5.59	77.2
2	1	68	1	48	240	1	240	1	0	1	0	0	0	0	160	91	185	78	22.7904	100.84	0.25	5.39	3.91	0.79	4.94937	0.39	2.02564	4.11	127	0.365	12.6	229	289.873	0.24	26.8	9.6	2.84	1.028	6	24.9	27.1	23.6	57.7	35.9	11.9	2.5	9.4	6.53	95.4
2	1	72	1	67	60	1	120	1	0	1	0	0	0	1	125	80	165	69.5	25.528	42.55	0.16	4.55	2.57	1.56	1.64744	0.32	4.875	4.85	142	0.436	12.2	151	96.7949	0.15	27.6	12	2.33	1.016	7	16.5	15.3	17.9	67.9	36.9	15.6	3.7	11.9	5.54	60.5
2	1	67	1	59	96	1	60	0	0	1	0	0	0	1	150	87	165	60	22.0386	340.04	0.51	4.82	2.37	1.89	1.25397	0.39	4.84615	4.98	159	0.454	12.4	152	80.4233	0.17	26.7	10.9	2.7	1.032	7	15.9	11.3	28.4	46.8	39.5	14.9	2.2	12.7	6.29	70
2	1	55	1	50	60	1	360	0	1	0	0	0	0	0	175	92	162	56.5	21.5287	356.9	0.59	4.81	3.4	1.11	3.06306	0.23	4.82609	4.48	134	0.391	13.1	278	250.45	0.24	22.7	9.1	3.31	1.013	5.5	17.8	18.3	17.7	69.2	40.9	17.9	3.8	14.1	3.98	74.7
2	1	61	1	39	264	0	0	0	0	1	1	30	0	0	125	80	175	80	26.1224	442.32	0.69	6.89	3.96	2.18	1.81651	0.49	4.44898	4.65	153	0.439	11.8	175	80.2752	0.2	27.3	11.1	2.7	1.017	6.5	14.6	15.9	35.8	96.5	36.1	11.3	1.8	9.5	4.55	63.9
2	1	69	1	59	120	1	96	0	1	0	1	30	0	0	140	82	162	53.5	20.3856	2637.41	6.11	7.03	3.92	2.13	1.84038	0.48	4.4375	2.96	93	0.286	12.9	143	67.1362	0.16	28.1	11.9	5.91	1.01	5	9.9	12.9	19.3	126.8	30.7	4.8	0.7	4.1	19.2	289.8
2	1	54	2	28	312	1	120	1	1	0	1	30	1	0	156	100	167	78	27.968	2917.61	4.85	6.64	4.43	1.66	2.66867	0.43	3.86047	3.98	116	0.339	13	235	141.566	0.21	24.2	12.1	4.24	1.023	5	27	26.2	62.3	93.7	37.6	7.9	1.6	6.3	10.57	163.2
2	2	29	1	28	9	1	0	0	0	0	0	0	0	1	139	82	165	76	27.9155	917.22	2.23	6.49	4.32	1.38	3.13043	0.54	2.55556	2.81	81	0.254	15.8	283	205.072	0.27	24.6	11.3	3.52	1.009	5.5	26.8	20	15.4	71	26.1	5.1	0.8	4.3	3.66	44.7
2	2	43	1	40	36	1	1	0	0	1	0	0	0	1	135	85	169	85	29.7609	228.18	0.44	5.07	2.23	2.39	0.933054	0.38	6.28947	5.88	168	0.464	12.4	124	51.8828	0.12	22.8	11.3	1.67	1.038	5.5	28.8	40.3	29.2	129.8	37.4	13.9	2.4	11.5	6.03	47.6
2	1	53	1	39	168	0	0	0	0	1	1	30	1	1	132	78	174	84	27.7447	163.15	0.3	6.14	2.52	2.65	0.950943	0.51	5.19608	5.02	167	0.461	11.6	156	58.8679	0.15	24.1	10.3	2.24	1.029	5.5	16.2	17	45	71	35.6	15.1	2.6	12.5	5.43	79.5
2	1	57	1	31	312	1	48	0	1	1	0	0	0	0	142	85	170	84	29.0657	966.97	1.69	6.1	3.69	1.83	2.01639	0.51	3.58824	5.12	147	0.43	13	176	96.1749	0.22	23.3	11	3.18	1.026	5	13.5	26.1	47.1	94.8	40.8	9.7	1.4	8.3	10.06	171.8
2	1	41	1	34	84	1	12	1	0	0	0	0	0	0	150	90	175	85	27.7551	648.84	1.07	5.88	4.08	1.27	3.2126	0.32	3.96875	3.81	121	0.353	11.7	192	151.181	0.19	26.6	10.1	4.81	1.009	5	13.7	12.7	82.9	103.6	35.6	5.4	0.7	4.7	16.37	162.7
2	2	63	1	39	288	0	0	0	0	1	0	0	0	0	131	75	153	60	25.6312	97.12	0.26	7.59	4.55	2.58	1.76357	0.35	7.37143	4.64	138	0.406	12.2	235	91.0853	0.27	23.3	9.8	2.79	1.03	5.5	14.2	10.9	33.3	126.3	38.1	7	1.1	5.9	8.01	63.4
2	1	56	1	46	120	1	24	0	1	0	0	0	0	0	145	74	164	56	20.8209	41.85	0.07	5.63	3.01	2.09	1.44019	0.41	5.09756	5.7	166	0.475	12.3	291	139.234	0.28	23.8	10.7	2.49	1.025	5	12.7	16	18.7	87.4	44.8	35	4.5	30.5	6.88	88.1
2	1	52	1	37	180	1	192	0	0	1	1	20	0	0	169	102	175	84	27.4286	754.28	1.4	6.38	3.51	1.32	2.65909	0.9	1.46667	5.2	160	0.453	12	166	125.758	0.2	24.7	10.8	3.28	1.023	6.5	22	31.1	39.8	80.1	38.6	16	2.3	13.7	6.46	85.5
2	1	43	1	33	120	0	0	0	0	1	0	0	1	0	141	92	170	70	24.2215	34.51	0.1	6.03	3.23	2.22	1.45495	0.37	6	4.67	144	0.4	11.6	172	77.4775	0.17	24.5	10.9	2.61	1.019	6.5	27	25.7	128	87	46.4	11.1	1.6	9.5	5.94	74
2	1	56	1	29	324	1	72	0	0	1	0	0	0	1	137	74	175	75	24.4898	155.56	0.38	7.01	4.91	1.53	3.20915	0.46	3.32609	4.46	133	0.387	13.2	349	228.105	0.35	24.4	11	3.24	1.032	6	18.7	20.6	17.1	87.5	40.3	18.4	3.1	15.3	7.64	78.3
2	1	54	1	40	168	1	180	0	0	1	1	30	0	0	125	80	173	84	28.0664	39.51	0.06	8.64	3.66	3.98	0.919598	0.59	6.74576	4.8	148	0.416	12.1	212	53.2663	0.2	21.7	10.3	2.79	1.024	5.5	21.9	30.3	151.6	80.6	35.9	7.3	1.4	5.9	4.17	81.9
2	2	57	1	47	120	0	0	0	0	1	0	0	0	1	125	78	168	70	24.8016	102.17	0.35	4.43	1.93	2.06	0.936893	0.28	7.35714	4.1	129	0.38	12.5	185	89.8058	0.19	29.5	11	2.87	1.014	6.5	34	27.7	32.1	90.2	39.8	8.5	1.5	7	3.77	73.2
2	1	35	2	31	48	1	48	0	0	1	0	0	0	0	151	98	166	71	25.7657	386.11	0.48	5.25	2.72	1.91	1.42408	0.5	3.82	5.16	135	0.395	13.7	218	114.136	0.21	27.5	11.7	3.53	1.012	5.5	34.5	42.6	61.2	81.8	42.2	14.9	2.9	12	3.18	49.6
2	1	64	1	49	180	1	60	0	0	1	1	10	1	0	179	89	178	63	19.8839	140.6	0.35	6.19	3.45	2.02	1.70792	0.51	3.96078	5.43	168	0.481	12.4	171	84.6535	0.19	30.1	11.5	2.62	1.029	6.5	24.7	33.5	69.4	69.6	40.1	16.6	3.2	13.4	6.49	72
2	1	52	2	52	0	1	0	0	0	1	1	37	0	1	152	84	163	74	27.852	3717.22	4.94	4.33	2.9	1.02	2.84314	0.31	3.29032	3.58	106	0.313	12.3	230	225.49	0.23	27	13.6	6.34	1.017	6	19.6	11.6	18.4	96.3	31.2	5.9	0.6	5.3	11.64	181.3
2	1	55	2	35	240	1	120	0	0	1	0	0	0	0	120	80	170	75	25.9516	4958.88	8.45	8.93	6.95	1.59	4.37107	0.31	5.12903	4.36	123	0.359	13	224	140.881	0.25	24.9	10.6	6.59	1.013	6.5	12.2	9.6	29.8	125.2	25.9	7.3	0.8	6.5	10.22	242.1
2	2	80	2	70	120	1	120	1	1	0	1	30	1	1	140	80	157	65	26.3702	269.22	0.55	6.89	4.85	1.44	3.36806	0.54	2.66667	3.72	114	0.347	13.1	209	145.139	0.23	25	11.7	2.58	1.029	5.5	26.5	20.4	165	96.8	33.9	10.8	1.9	8.9	7.37	63.9
2	1	56	1	40	192	1	120	0	0	1	1	40	1	1	150	82	178	83	26.1962	351.51	0.67	5.31	3.03	1.4	2.16429	0.6	2.33333	3.68	120	0.339	11.8	230	164.286	0.21	28.5	13.8	3.2	1.019	5	45.2	33.1	199.7	146.3	33	13.8	3.7	10.1	4.87	90.1
2	1	45	1	29	192	0	0	0	0	1	0	0	0	0	120	70	181	95	28.9979	65.34	0.15	6.56	3.98	1.9	2.09474	0.56	3.39286	5.23	157	0.46	12.8	156	82.1053	0.17	29.2	10.7	2.37	1.019	6	21.9	23.9	13.6	61.4	40.8	18	2.7	15.3	6.56	77.3
2	1	49	2	39	120	0	0	0	0	1	1	15	0	0	131	83	178	80	25.2493	104.6	0.29	9.04	5.33	2.94	1.81293	0.63	4.66667	5.5	165	0.471	12.2	199	67.6871	0.19	31	12.6	3.58	1.013	5.5	19.8	15.7	27.8	98.5	39.6	13.7	2.3	11.4	7.61	81.5
2	1	38	2	28	120	1	0	0	0	1	0	0	0	1	154	96	172	90	30.4218	267.86	0.38	5.82	3.26	1.79	1.82123	0.61	2.93443	4.89	136	0.406	11.9	229	127.933	0.22	28.3	11	3.66	1.019	5	21	30.5	43.9	85	38.7	11.6	2	9.6	7.88	110.4
2	2	58	2	41	204	1	216	1	0	1	0	0	0	0	130	80	160	80	31.25	30.64	0.21	6.74	4.87	1.16	4.19828	0.47	2.46809	4.34	139	0.397	12.1	137	118.103	0.16	28.1	11.9	4	1.022	5.5	34.5	42.6	61.2	81.8	42.2	14.9	2.9	12	11.29	103.6
2	1	75	1	55	240	1	36	0	0	0	1	50	0	0	133	60	160	72	28.125	324.55	0.5	8.55	5.57	21.9	0.254338	0.55	39.8182	4.32	131	0.388	12.5	197	8.99543	0.22	26.9	11.9	5.77	1.01	6.5	15.5	12.1	33.9	64.2	36.1	10	1.5	8.5	5.95	97.2
2	1	69	2	49	240	1	120	0	1	1	0	0	0	0	157	101	172	76.5	25.8586	5440.22	6.91	6.43	4.3	1.42	3.02817	0.39	3.64103	4.92	141	0.41	12.9	166	116.901	0.19	25.7	10.3	5.16	1.016	6	15.1	10.8	19.8	78.6	27.6	7	1	6	13.51	211.8
2	1	27	1	27	1	1	0	0	0	1	1	10	0	1	178	111	180	134	41.358	163.15	0.36	6.39	4.21	1.53	2.75163	0.5	3.06	5.19	153	0.445	12	252	164.706	0.26	25.4	11.4	2.7	1.021	5.5	14.4	19	40.9	83.7	34.9	19.1	4.2	14.9	6.04	106.3
2	1	47	1	37	120	1	1	0	0	1	0	0	0	0	135	72	181	112.5	34.3396	49.16	0.21	7.07	4.31	2.01	2.14428	0.54	3.72222	5.87	171	0.49	11.7	188	93.5323	0.19	24.4	10.5	3.68	1.02	5.5	18.6	28.9	22.6	58.4	41.4	12.7	2.3	10.4	7.42	92
2	2	74	1	54	240	1	120	0	1	0	0	0	0	0	165	87	153	57	24.3496	4707.5	7.7	9.85	6.47	2.19	2.95434	0.88	2.48864	4.12	116	0.348	14.5	263	120.091	0.33	29	11.8	5.9	1.02	7.5	10.9	6.9	25	126.1	29.9	6	0.6	5.4	9.85	238.1
2	2	43	1	43	4	1	120	0	0	1	0	0	0	0	165	85	160	65	25.3906	4426.1	5.66	6.12	3.88	1.61	2.40994	0.52	3.09615	3.71	113	0.33	12.7	285	177.019	0.3	26.6	10.9	3.43	1.019	5.5	14.1	12.4	9.2	48.8	32.5	6.2	0.9	5.3	8.68	72.6
2	1	50	1	43	84	1	1	0	0	1	1	10	0	0	168	78	174	150	49.5442	3919.75	4.12	8.8	5.15	2.66	1.93609	0.73	3.64384	4.93	144	0.429	12.3	256	96.2406	0.29	28.9	11	3.57	1.021	5.5	21.4	28.3	42.3	65.1	35.4	9	1.3	7.7	6.4	92.2
2	1	70	2	57	156	0	0	0	0	1	0	0	0	1	140	86	172	80	27.0416	3220.23	4.5	5.66	3.55	1.51	2.35099	0.44	3.43182	3.79	114	0.339	13.2	158	104.636	0.17	28.8	11.5	3.4	1.022	5.5	21.7	19.2	31.6	106.1	29.7	12	1.7	10.3	7.76	92.2
2	2	66	2	59	84	0	0	0	0	1	0	0	0	0	170	110	160	68	26.5625	38.54	0.12	6.4	3.79	1.88	2.01596	0.56	3.35714	4.22	121	0.374	13.1	195	103.723	0.22	27.2	11.2	3.77	1.011	5	15.5	15.6	16.7	76.5	36.3	10.2	1.7	8.5	5.44	74.8
2	1	56	1	36	240	0	0	0	0	1	1	40	0	1	124	82	169	65	22.7583	170.48	0.39	6.66	3.58	2.32	1.5431	0.58	4	4.91	144	0.419	12.5	239	103.017	0.24	26.9	11.1	3.92	1.033	5.5	20.7	21.4	24.2	52.8	34.1	14.2	2.8	11.4	8.27	68.8
2	1	64	1	64	1	0	0	0	0	1	1	50	1	0	151	85	171	82	28.0428	31.5	0.11	10.8	6.68	2.95	2.26441	0.83	3.55422	5.22	159	0.476	13.5	174	58.9831	0.2	32.2	11.9	3.09	1.027	5.5	23.7	37.6	70.4	107.4	41.5	12.4	2.2	10.2	5.91	66.7
2	2	70	1	50	240	0	0	1	0	0	0	0	0	0	125	78	151	64	28.0689	380.43	0.67	6.66	4.61	1.26	3.65873	0.49	2.57143	3.45	104	0.31	14.7	200	158.73	0.23	29.3	11.7	4.56	1.021	5.5	32.6	32	178.1	130.3	37.3	12.5	2.1	10.4	5.25	69.5
[truncated: 26 more columns]
